# Supplementary material for: Uncovering the Regulatory Role of Proteins in EBSS-Induced Autophagy Using RNA-Seq Analysis
Source: Biology (Basel). 2025 Oct 8;14(10):1373. doi: 10.3390/biology14101373 (PMC12561780; doi:10.3390/biology14101373)
Supplement: Supplementary file 1 [file biology-14-01373-s001.zip]

Archive with 6 entries (6 files):
- figure1 A-ACTB.png
- figure1 A-LC3B.png
- figure4 A-ACTB.png
- figure4 A-LC3B.png
- Table S1.xls
- Table S2.xls
