# Supplementary material for: Uncovering the Regulatory Role of Proteins in EBSS-Induced Autophagy Using RNA-Seq Analysis
Source: Biology (Basel). 2025 Oct 8;14(10):1373. doi: 10.3390/biology14101373 (PMC12561780; doi:10.3390/biology14101373)
Supplement: Supplementary file 1 [file biology-14-01373-s001.zip › Table S1.xls]

## Sheet: Sheet1
An overview of data of each gene for RNA-seq
gene	locus	sample_1	sample_2	status	value_1	value_2	log2(fold_change)	test_stat	p_value
AABR07000902.1	1:27476374-28159290	1	16	OK	2.51188	0	#NAME?	#NAME?	0.1105
Cldn20	1:44018216-44474702	1	16	OK	0.511461	0	#NAME?	#NAME?	0.1013
LOC102551080	1:54297867-54300583	1	16	OK	5.62545	0	#NAME?	#NAME?	0.12165
LOC108348197	1:90919075-90921047	1	16	OK	0.350242	0	#NAME?	#NAME?	0.11145
AABR07003304.2	1:104282028-104352990	1	16	OK	0.794485	0	#NAME?	#NAME?	0.10885
AABR07004397.1	1:141214455-141214791	1	16	OK	1.71478	0	#NAME?	#NAME?	0.11145
AABR07004746.1	1:154131925-154132345	1	16	OK	0.755965	0	#NAME?	#NAME?	0.0906
ENSRNOG00000057923	1:174655938-174696173	1	16	OK	152.11	0	#NAME?	#NAME?	0.12475
LOC691716	1:196095213-196095597	1	16	OK	0.38964	0	#NAME?	#NAME?	0.12165
RNaseP_nuc	1:61349522-61509765	1	16	OK	7.172	0	#NAME?	#NAME?	0.2205
Eid2b	1:85509661-85510114	1	16	OK	3.18016	0	#NAME?	#NAME?	0.0068
Snrpg	1:91588227-91588609	1	16	OK	0.842698	0	#NAME?	#NAME?	0.11145
AABR07004269.5	1:134951355-134951760	1	16	OK	6.21945	0	#NAME?	#NAME?	0.12165
AABR07004912.1	1:167091521-167192801	1	16	OK	0.527358	0	#NAME?	#NAME?	0.1997
Spata6l	1:247046649-247088012	1	16	OK	0.395307	0	#NAME?	#NAME?	0.212
AC093965.1	10:40318800-40375655	1	16	OK	0.414141	0	#NAME?	#NAME?	0.1018
7SK	10:53921195-53921494	1	16	OK	1.36359	0	#NAME?	#NAME?	0.12165
AABR07030425.1	10:85130140-85130464	1	16	OK	2.74243	0	#NAME?	#NAME?	0.089
Ccdc103	10:90984226-90987823	1	16	OK	0.595961	0	#NAME?	#NAME?	0.00375
AABR07030524.1	10:91735794-91756618	1	16	OK	0.491335	0	#NAME?	#NAME?	0.161
Tex19.1	10:110346452-110348652	1	16	OK	0.333771	0	#NAME?	#NAME?	0.0056
Rpl39l	10:5529588-5533695	1	16	OK	0.385584	0	#NAME?	#NAME?	0.11145
AC128290.1	10:36501995-36502313	1	16	OK	0.834621	0	#NAME?	#NAME?	0.12165
LOC688925	10:70411737-70435156	1	16	OK	0.598306	0	#NAME?	#NAME?	0.17415
AABR07030363.1	10:82582077-82582580	1	16	OK	1.0612	0	#NAME?	#NAME?	0.12165
AC106648.1	10:97647110-97684730	1	16	OK	0.558863	0	#NAME?	#NAME?	0.1099
AABR07030911.1	10:108725970-108726423	1	16	OK	0.592796	0	#NAME?	#NAME?	0.089
AABR07033666.1	11:34310190-34313728	1	16	OK	1.10238	0	#NAME?	#NAME?	0.089
AABR07034980.1	12:2586837-2626326	1	16	OK	0.59855	0	#NAME?	#NAME?	0.2297
7SK	12:37668368-37770167	1	16	OK	11.2571	0	#NAME?	#NAME?	0.1271
AC144674.2	13:79902337-80379929	1	16	OK	0.773821	0	#NAME?	#NAME?	0.16095
AABR07021591.1	13:79902337-80379929	1	16	OK	0.446081	0	#NAME?	#NAME?	0.21555
Apoa2	13:89597137-89598802	1	16	OK	0.544908	0	#NAME?	#NAME?	0.11145
Batf3	13:109713488-109742188	1	16	OK	0.646498	0	#NAME?	#NAME?	0.2275
AABR07021544.2	13:77784807-77822333	1	16	OK	3.01189	0	#NAME?	#NAME?	0.22455
Zfp951	14:6346160-6411151	1	16	OK	2.39069	0	#NAME?	#NAME?	0.1089
LOC100362751	14:44375456-44375804	1	16	OK	1.19224	0	#NAME?	#NAME?	0.11145
AC111804.2	15:51761602-51762080	1	16	OK	0.440591	0	#NAME?	#NAME?	0.11145
AABR07018058.1	15:37691344-37786710	1	16	OK	0.42672	0	#NAME?	#NAME?	0.24225
AABR07024500.1	16:2061612-2061882	1	16	OK	2.87558	0	#NAME?	#NAME?	0.12165
AABR07026842.1	17:2909043-3010801	1	16	OK	0.80284	0	#NAME?	#NAME?	0.1777
H3c1	17:43616246-43616657	1	16	OK	0.42528	0	#NAME?	#NAME?	0.12165
AABR07027753.4	17:43817377-43817720	1	16	OK	2.84773	0	#NAME?	#NAME?	0.0742
Hist1h2ail1	17:44756554-44793927	1	16	OK	0.418758	0	#NAME?	#NAME?	0.2134
AABR07028816.1	17:87020088-87020382	1	16	OK	1.78043	0	#NAME?	#NAME?	0.12165
AABR07026797.1	17:1909540-1909882	1	16	OK	3.65249	0	#NAME?	#NAME?	0.06965
LOC681410	17:6908616-6912141	1	16	OK	5.57869	0	#NAME?	#NAME?	0.13155
AC111847.1	17:15429707-15603199	1	16	OK	0.424721	0	#NAME?	#NAME?	0.2143
LOC100912564	17:43679410-43779775	1	16	OK	2.50028	0	#NAME?	#NAME?	0.16305
7SK	19:22568559-22568919	1	16	OK	0.516214	0	#NAME?	#NAME?	0.12165
AC120246.2	19:25818082-25914792	1	16	OK	0.632943	0	#NAME?	#NAME?	0.1428
S100a7a	2:190058092-190062534	1	16	OK	0.883086	0	#NAME?	#NAME?	0.05165
AABR07012583.2	2:198418690-198424443	1	16	OK	0.482694	0	#NAME?	#NAME?	0.12165
AABR07012728.1	2:204033547-204034066	1	16	OK	0.553404	0	#NAME?	#NAME?	0.11145
AABR07007675.1	2:23260650-23260965	1	16	OK	1.19225	0	#NAME?	#NAME?	0.12165
AABR07010787.1	2:151683994-151684490	1	16	OK	0.997791	0	#NAME?	#NAME?	0.06965
Olr1687	20:649581-650547	1	16	OK	0.47829	0	#NAME?	#NAME?	0.0089
AC120486.3	20:2488941-2517498	1	16	OK	1.10673	0	#NAME?	#NAME?	0.19055
Mt1m	20:3677473-3677847	1	16	OK	1.17981	0	#NAME?	#NAME?	0.11145
AABR07051550.1	3:16610085-16884018	1	16	OK	0.746178	0	#NAME?	#NAME?	0.10935
U2	3:58022237-58070068	1	16	OK	119.814	0	#NAME?	#NAME?	0.15405
LOC100361008	3:9096043-9096481	1	16	OK	0.347175	0	#NAME?	#NAME?	0.12165
AABR07054703.1	3:167184952-167185348	1	16	OK	106.004	0	#NAME?	#NAME?	0.089
AABR07059168.1	4:6297257-6330768	1	16	OK	2.05746	0	#NAME?	#NAME?	0.22115
LOC100911252	4:40004653-40005148	1	16	OK	0.384132	0	#NAME?	#NAME?	0.11145
Trbv1	4:69138524-69139130	1	16	OK	0.642026	0	#NAME?	#NAME?	0.12165
U2	4:145318422-145329878	1	16	OK	101.961	0	#NAME?	#NAME?	0.1863
Rarres2	4:78187116-78218944	1	16	OK	0.346266	0	#NAME?	#NAME?	0.2223
ENSRNOG00000060559	4:157682915-157709456	1	16	OK	0.862832	0	#NAME?	#NAME?	0.13345
SNORA73	5:150529714-150529928	1	16	OK	48.4081	0	#NAME?	#NAME?	0.089
Lbh	6:24160225-24181866	1	16	OK	4.71685	0	#NAME?	#NAME?	0.037
AABR07064304.1	6:74913208-74913456	1	16	OK	4.36887	0	#NAME?	#NAME?	0.12165
AABR07064810.1	6:95826545-95826878	1	16	OK	0.887563	0	#NAME?	#NAME?	0.12165
Crip1	6:137959170-137967042	1	16	OK	0.862679	0	#NAME?	#NAME?	0.0742
AABR07058511.2	7:121462950-121478605	1	16	OK	2.97608	0	#NAME?	#NAME?	0.19185
AABR07057590.1	7:79455518-79456960	1	16	OK	26.5723	0	#NAME?	#NAME?	0.11145
LOC100910656	7:116275816-116284587	1	16	OK	2.2383	0	#NAME?	#NAME?	0.11145
LOC103693129	8:74868680-74877837	1	16	OK	19.5762	0	#NAME?	#NAME?	0.11145
AABR07067762.1	9:61720582-61744531	1	16	OK	0.851981	0	#NAME?	#NAME?	0.17685
ENSRNOG00000054529	9:94879744-94915228	1	16	OK	6.20662	0	#NAME?	#NAME?	0.20765
ENSRNOG00000053606	9:94879744-94915228	1	16	OK	10.715	0	#NAME?	#NAME?	0.1877
AABR07068852.1	9:121991658-121992052	1	16	OK	33.3185	0	#NAME?	#NAME?	0.12165
AABR07067506.1	9:49795474-49795936	1	16	OK	0.643051	0	#NAME?	#NAME?	0.089
AABR07067885.1	9:70901666-70942882	1	16	OK	0.684645	0	#NAME?	#NAME?	0.12165
AABR07068536.1	9:106913922-106914330	1	16	OK	1.62638	0	#NAME?	#NAME?	0.06965
Glod5	X:15225644-15240329	1	16	OK	0.826164	0	#NAME?	#NAME?	0.0071
AABR07039304.1	X:73581542-73581810	1	16	OK	3.03703	0	#NAME?	#NAME?	0.12165
AABR07039199.1	X:71342774-71347619	1	16	OK	0.361918	0	#NAME?	#NAME?	0.1367
Scgb1c1	1:213595239-213596459	1	16	OK	0	1.19935	inf	#NAME?	0.06365
AABR07071848.1	1:12915733-12961670	1	16	OK	0	0.705583	inf	#NAME?	0.1211
AABR07002622.1	1:77721410-77721737	1	16	OK	0	1.08746	inf	#NAME?	0.1222
Hcst	1:88879427-88881460	1	16	OK	0	0.821767	inf	#NAME?	0.10185
Hamp	1:89368020-89369960	1	16	OK	0	0.624808	inf	#NAME?	0.1222
LOC689065	1:219743746-219745654	1	16	OK	0	0.334313	inf	#NAME?	0.00825
AABR07007065.1	1:279109372-279110658	1	16	OK	0	0.364006	inf	#NAME?	0.10185
Mpv17l	10:3321475-3357470	1	16	OK	0	0.843982	inf	#NAME?	0.0074
AABR07029467.2	10:29606747-29607824	1	16	OK	0	9.12521	inf	#NAME?	0.1222
AC097038.1	10:46182686-46206135	1	16	OK	0	0.832827	inf	#NAME?	0.1555
AABR07030351.1	10:82338448-82341368	1	16	OK	0	0.538309	inf	#NAME?	0.1222
AABR07030375.1	10:83132519-83198679	1	16	OK	0	0.501624	inf	#NAME?	0.22225
AABR07030894.1	10:108051870-108053368	1	16	OK	0	0.790137	inf	#NAME?	0.10185
7SK	12:2158388-2170504	1	16	OK	0	3.07679	inf	#NAME?	0.1979
Urad	12:9446939-9455673	1	16	OK	0	0.388168	inf	#NAME?	0.10185
AABR07035802.1	12:22777582-22800161	1	16	OK	0	2.71209	inf	#NAME?	0.1021
Hcar2	12:38150068-38197084	1	16	OK	0	0.363586	inf	#NAME?	0.1224
AABR07035541.3	12:19231090-19259732	1	16	OK	0	0.698042	inf	#NAME?	0.20225
AABR07021453.1	13:72798076-72798355	1	16	OK	0	2.58586	inf	#NAME?	0.1222
Metazoa_SRP	13:90650326-90650631	1	16	OK	0	1.39674	inf	#NAME?	0.1222
Rps29	13:91334003-91334306	1	16	OK	0	3.19326	inf	#NAME?	0.10185
Ndufv3	13:51280882-51314797	1	16	OK	0	1.95222	inf	#NAME?	0.22085
7SK	14:43374978-43527179	1	16	OK	0	1.18943	inf	#NAME?	0.1727
Stbd1	14:16976355-16983053	1	16	OK	0	0.691033	inf	#NAME?	0.0001
AC098180.2	14:100131485-100133859	1	16	OK	0	0.410145	inf	#NAME?	0.10185
AABR07016779.1	14:114029161-114047527	1	16	OK	0	1.32308	inf	#NAME?	0.1222
Metazoa_SRP	15:7954074-7954353	1	16	OK	0	2.7699	inf	#NAME?	0.1222
Rnase10	15:27933210-27933849	1	16	OK	0	0.452946	inf	#NAME?	0.06365
Gnrh1	15:44411744-44446064	1	16	OK	0	5.03164	inf	#NAME?	0.11995
AABR07025387.1	16:36374592-36388331	1	16	OK	0	0.541369	inf	#NAME?	0.10185
AABR07026137.1	16:65178162-65254630	1	16	OK	0	0.368178	inf	#NAME?	0.05705
AABR07026317.1	16:71592985-71593195	1	16	OK	0	21.4586	inf	#NAME?	0.1222
AABR07026596.2	16:85275677-85306366	1	16	OK	0	4.18065	inf	#NAME?	0.2102
AABR07025301.1	16:32449115-32519148	1	16	OK	0	18.3056	inf	#NAME?	0.15625
AABR07025745.1	16:47828250-47829452	1	16	OK	0	1.15726	inf	#NAME?	0.10185
AABR07026892.1	17:3687265-3769821	1	16	OK	0	41.9861	inf	#NAME?	0.1692
LOC102554666	17:18634066-18634258	1	16	OK	0	44.5664	inf	#NAME?	0.1222
LOC100912564	17:44815683-44815995	1	16	OK	0	2.4838	inf	#NAME?	0.10185
AABR07031947.1	18:40077785-40134504	1	16	OK	0	0.400273	inf	#NAME?	0.22005
AC107505.2	18:53430327-53431493	1	16	OK	0	3.73186	inf	#NAME?	0.1222
AABR07042609.1	19:132134-434666	1	16	OK	0	1.01756	inf	#NAME?	0.2233
LOC100360573	19:38619763-38620298	1	16	OK	0	1.81118	inf	#NAME?	0.06365
7SK	2:182897471-183031214	1	16	OK	0	0.696656	inf	#NAME?	0.2313
AABR07012588.1	2:198601722-198601963	1	16	OK	0	6.93485	inf	#NAME?	0.1222
AABR07013147.1	2:224710347-224723112	1	16	OK	0	22.556	inf	#NAME?	0.2236
S100z	2:25188781-25190495	1	16	OK	0	1.48958	inf	#NAME?	0.1222
AABR07008255.1	2:49682394-49732253	1	16	OK	0	0.863724	inf	#NAME?	0.16265
AABR07008485.1	2:61038504-61038964	1	16	OK	0	9.88842	inf	#NAME?	0.0732
7SK	2:109512215-109812520	1	16	OK	0	1.10831	inf	#NAME?	0.007
H2ac20	2:198360300-198363294	1	16	OK	0	0.575298	inf	#NAME?	0.22825
U1	2:198597486-198597651	1	16	OK	0	487.19	inf	#NAME?	0.1222
Prok1	2:209987991-209993250	1	16	OK	0	1.32803	inf	#NAME?	0.1222
RT1-S2	20:3135790-3166569	1	16	OK	0	0.342282	inf	#NAME?	0.22275
AABR07044635.2	20:14046859-14047227	1	16	OK	0	1.67111	inf	#NAME?	0.10185
U2	20:32057453-32115364	1	16	OK	0	67.2126	inf	#NAME?	0.15295
AABR07044364.2	20:3299729-3307673	1	16	OK	0	32.2354	inf	#NAME?	0.1729
AABR07044408.3	20:4638662-5008262	1	16	OK	0	0.543186	inf	#NAME?	0.09985
Snrpd2l	20:28873006-28873363	1	16	OK	0	0.51613	inf	#NAME?	0.1222
AC096404.1	20:29544628-29679544	1	16	OK	0	0.532519	inf	#NAME?	0.1919
AABR07051251.1	3:4106476-4108613	1	16	OK	0	0.410387	inf	#NAME?	0.1222
Pde11a	3:62813255-63211845	1	16	OK	0	0.331543	inf	#NAME?	0.10325
AABR07053188.1	3:95733827-95954990	1	16	OK	0	0.962092	inf	#NAME?	0.22645
7SK	3:103945328-103956007	1	16	OK	0	1.6551	inf	#NAME?	0.16175
L3mbtl1	3:159321309-159347631	1	16	OK	0	0.569269	inf	#NAME?	0.00065
AC098064.1	3:8955328-8955538	1	16	OK	0	18.7254	inf	#NAME?	0.1222
AC142138.1	3:9540712-9541050	1	16	OK	0	1.03368	inf	#NAME?	0.1222
AABR07052730.2	3:71107897-71109960	1	16	OK	0	1.23126	inf	#NAME?	0.1222
U1	3:150991083-150991248	1	16	OK	0	440.698	inf	#NAME?	0.1222
Vom1r89	4:97551559-97615555	1	16	OK	0	1.17061	inf	#NAME?	0.00705
U1	4:97773935-97775604	1	16	OK	0	0.348749	inf	#NAME?	0.0053
AABR07061453.2	4:125583652-125634915	1	16	OK	0	1.88899	inf	#NAME?	0.10625
AABR07061825.2	4:147918409-147918653	1	16	OK	0	44.041	inf	#NAME?	0.0581
AABR07047256.1	5:25339367-25341042	1	16	OK	0	0.799119	inf	#NAME?	0.1222
AABR07049769.2	5:137265838-137266237	1	16	OK	0	0.408968	inf	#NAME?	0.1222
Tmem200b	5:150080071-150080926	1	16	OK	0	0.492898	inf	#NAME?	0.06365
Trim63	5:152533348-152547179	1	16	OK	0	0.557459	inf	#NAME?	5e-05
AC121204.2	5:59113413-59113773	1	16	OK	0	0.592688	inf	#NAME?	0.1222
U2	5:76150807-76175368	1	16	OK	0	283.573	inf	#NAME?	0.191
AABR07050116.1	5:152070624-152070984	1	16	OK	0	0.589822	inf	#NAME?	0.1222
AABR07063901.2	6:55013090-55036186	1	16	OK	0	2.99057	inf	#NAME?	0.1222
AABR07064415.1	6:80188942-80201550	1	16	OK	0	0.594921	inf	#NAME?	0.00035
AABR07065091.1	6:109312216-109315245	1	16	OK	0	0.3406	inf	#NAME?	0.0102
Vipr2	6:143933567-144008072	1	16	OK	0	0.993953	inf	#NAME?	5e-05
Stpg4	6:11022033-11063092	1	16	OK	0	0.553265	inf	#NAME?	0.03955
Mb	7:118101633-118113396	1	16	OK	0	0.826308	inf	#NAME?	0.10215
AABR07055767.1	7:9730923-9731389	1	16	OK	0	1.03839	inf	#NAME?	0.06365
Ly6h	7:116605557-116607674	1	16	OK	0	0.543916	inf	#NAME?	0.0219
Smim35	8:49544857-49547418	1	16	OK	0	4.90326	inf	#NAME?	0.1222
Sln	8:58431406-58435654	1	16	OK	0	1.87751	inf	#NAME?	0.1222
AABR07070609.1	8:77029346-77089198	1	16	OK	0	12.9876	inf	#NAME?	0.20625
AABR07071482.1	8:118378028-118378478	1	16	OK	0	0.357704	inf	#NAME?	0.1211
AC132539.1	8:119285667-119286024	1	16	OK	0	0.678587	inf	#NAME?	0.1222
AABR07069218.1	8:12794580-12877768	1	16	OK	0	5.05458	inf	#NAME?	0.1423
AC094212.1	8:26341731-26345754	1	16	OK	0	0.55686	inf	#NAME?	0.007
AC105645.5	8:48801847-48802204	1	16	OK	0	0.764177	inf	#NAME?	0.1222
AABR07071500.1	8:118570502-118628651	1	16	OK	0	2.32891	inf	#NAME?	0.17275
AABR07071551.2	8:121702574-121703725	1	16	OK	0	1.24617	inf	#NAME?	0.0848
Slc6a20	8:132665926-132762648	1	16	OK	0	0.378627	inf	#NAME?	0.0002
Khdc1	9:27475272-27547473	1	16	OK	0	0.44892	inf	#NAME?	0.2282
AC141169.4	9:69953439-69956160	1	16	OK	0	231.155	inf	#NAME?	0.12535
LOC100362987	9:10737578-10737830	1	16	OK	0	4.93509	inf	#NAME?	0.1222
AABR07067736.1	9:60021533-60070552	1	16	OK	0	94.1833	inf	#NAME?	0.1652
U2	9:65315409-65349141	1	16	OK	0	155.483	inf	#NAME?	0.15635
AABR07038019.1	X:37261463-37261949	1	16	OK	0	0.575707	inf	#NAME?	0.0848
AABR07040951.1	X:115559899-115625360	1	16	OK	0	0.662587	inf	#NAME?	0.2076
Plin4	9:10963722-10971277	1	16	OK	0.00684347	1.17791	7.42728	0.620489	0.26545
Slc44a3	2:225038581-225107283	1	16	OK	0.0254907	1.94031	6.25018	2.83793	0.24555
AABR07026032.1,AABR07026032.3	16:59997071-60026976	1	16	OK	0.0222477	1.20514	5.7594	1.50737	0.0952
Abca17	10:13630096-13716931	1	16	OK	0.0070669	0.371168	5.71485	1.30529	0.2226
Btg4	8:55501914-55508259	1	16	OK	0.0302381	1.57163	5.69975	1.92816	0.1655
Lrrc69,Slc26a7	5:27986662-28317943	1	16	OK	0.0149402	0.770279	5.68811	0.729067	0.02315
Lvrn	18:40883223-40953864	1	16	OK	0.0112013	0.530763	5.56633	1.87791	0.16415
RGD1560289	4:123801173-123839034	1	16	OK	0.0211379	0.980018	5.53491	2.68894	0.1761
Rsad2	6:45655953-45669148	1	16	OK	0.00934873	0.418688	5.48496	2.46219	0.2462
Pip5kl1	3:11593654-11597410	1	16	OK	0.0219043	0.893136	5.34959	1.60619	0.2219
Spata18	14:37080171-37108341	1	16	OK	0.0117423	0.350332	4.89893	1.66326	0.2186
AABR07027096.1	17:14352333-14353621	1	16	OK	0.03225	0.941298	4.86728	2.15667	0.24735
Fnip2	2:178117465-178335372	1	16	OK	0.308241	8.73226	4.82422	1.74802	0.2695
Sh2d5	5:156613740-156626529	1	16	OK	0.037299	1.01736	4.76955	1.84861	0.09335
Klhl24	11:84609993-84643695	1	16	OK	2.17802	53.1641	4.60936	5.66735	5e-05
Amhr2	7:144052060-144060685	1	16	OK	0.0441039	1.05676	4.58259	2.21203	0.1588
Ampd1	2:205568934-205590021	1	16	OK	0.0281862	0.63794	4.50036	2.43002	0.21495
Nol9	5:169212700-169234884	1	16	OK	0.0224267	0.504563	4.49175	0.427452	0.4213
AABR07070775.1	8:84141186-84145085	1	16	OK	0.0798828	1.71847	4.4271	1.88751	0.26225
Osgin1	19:52077108-52085496	1	16	OK	4.91392	100.8	4.35847	6.94481	5e-05
AC114446.1	7:140607934-140611942	1	16	OK	0.105805	2.10769	4.31618	1.77934	0.22565
AABR07035506.1	12:18419062-18439875	1	16	OK	0.0395779	0.765634	4.27389	1.20288	0.1204
Tek	5:113725716-113852799	1	16	OK	0.0224623	0.388139	4.111	0.838823	0.28515
Echdc3	17:76002274-76022813	1	16	OK	1.95829	31.0241	3.98572	0.864485	0.1566
Igfals	10:14240218-14243597	1	16	OK	0.0216177	0.335358	3.95542	1.69489	0.2661
Atp1b4	X:124631880-124652975	1	16	OK	0.127038	1.915	3.91401	2.13811	0.1819
Fam229a	5:147692390-147693380	1	16	OK	0.0930115	1.38533	3.89668	1.67483	0.2681
Gabbr2	5:62276099-62621737	1	16	OK	0.0758035	1.12746	3.89466	2.95486	0.01725
Sema4g	1:264741910-264753397	1	16	OK	0.0907189	1.30088	3.84193	3.23124	0.02115
Tgm1	15:34378147-34392382	1	16	OK	0.064431	0.922535	3.83978	2.84327	0.02485
Tcp11l2	7:24859049-24893860	1	16	OK	0.83497	11.891	3.832	4.39593	0.00095
Fam169b	1:129255395-129334292	1	16	OK	0.0335607	0.461059	3.78011	0.908018	0.32335
Klhl40	8:130416354-130421871	1	16	OK	0.0764563	1.02151	3.73992	2.15984	0.14075
Grpr	X:32647659-32786359	1	16	OK	0.0422384	0.563742	3.73841	1.60725	0.2023
Kcne3	1:165182537-165203340	1	16	OK	0.0477039	0.635177	3.73498	1.94856	0.142
Nsun7	14:43527578-43606982	1	16	OK	0.0492208	0.644757	3.71142	1.93143	0.22505
Tdh	15:46667925-46681467	1	16	OK	0.0499862	0.652118	3.70553	1.83121	0.14375
Gpr12	12:10254950-10257130	1	16	OK	0.0621409	0.745792	3.58516	1.77164	0.18295
AABR07034706.1	11:84813622-84833636	1	16	OK	0.0614219	0.721856	3.55488	0.424733	0.179
Pcdh12	18:31414249-31430973	1	16	OK	0.041581	0.486805	3.54935	2.11835	0.25165
Tcf7l1	4:100483390-100660993	1	16	OK	0.221854	2.55816	3.52743	0.326151	0.4707
Mir3561	7:26427129-26428246	1	16	OK	0.170604	1.89648	3.4746	2.00179	0.16145
Maff	7:120580742-120592095	1	16	OK	3.53577	39.0727	3.46606	5.1137	0.0001
Gpatch2l	6:110093817-110228991	1	16	OK	0.0503184	0.554502	3.46203	0.501931	0.51705
LOC100911830	16:69873462-69941579	1	16	OK	0.128249	1.39932	3.44771	1.99297	0.16785
Fbxo32	7:98063734-98098268	1	16	OK	0.0928088	0.980172	3.4007	2.64311	0.03415
LOC100911766	1:214452126-214473741	1	16	OK	0.0370346	0.375216	3.34078	1.05193	0.2511
Shc4	3:117895681-117990973	1	16	OK	0.139341	1.3612	3.28819	0.393379	0.43055
Tmem116	12:40557676-40590361	1	16	OK	0.080544	0.759735	3.23765	1.63766	0.2614
Hmox1	19:14508615-14515456	1	16	OK	161.505	1470.25	3.18641	6.23975	5e-05
Xlr4a	X:153072907-153080915	1	16	OK	0.0409125	0.370892	3.18038	1.33538	0.28085
AABR07049060.1	5:101639467-102010964	1	16	OK	0.164885	1.49399	3.17964	1.57176	0.0862
Drd1	17:11100932-11104292	1	16	OK	0.108493	0.964494	3.15217	1.78023	0.11105
Slc6a9	5:136669673-136706998	1	16	OK	10.1626	89.9167	3.14532	5.51887	5e-05
RGD1308775	14:84141963-84158020	1	16	OK	0.11862	1.0491	3.14474	0.685534	0.2316
Zc3h6	3:121499167-121551433	1	16	OK	0.393433	3.43036	3.12417	3.80289	0.00225
Apoa1	8:50525090-50526875	1	16	OK	0.0449633	0.388535	3.11122	1.30634	0.29325
Tmem185b	13:35554963-35556016	1	16	OK	0.12131	1.04072	3.10082	1.56779	0.26265
LOC102555924	5:24220335-24226331	1	16	OK	0.0577328	0.493939	3.09687	1.82113	0.17095
AABR07072639.2	19:37020851-37021958	1	16	OK	0.0506298	0.430473	3.08787	1.29653	0.28545
Nwd1	16:18877256-18937562	1	16	OK	0.047125	0.395984	3.07088	1.86243	0.15695
St8sia5	18:73563615-73625762	1	16	OK	0.113885	0.940679	3.04612	1.72347	0.2217
AABR07015040.1	14:46286196-46287505	1	16	OK	0.0995734	0.820199	3.04214	1.69022	0.2006
Tex22	6:137889260-137903040	1	16	OK	0.0483992	0.394345	3.02641	1.27072	0.28635
C1qtnf1	10:107455844-107477162	1	16	OK	0.265213	2.15097	3.01977	2.592	0.053
Tspan12	4:48852826-48932542	1	16	OK	0.109303	0.883131	3.01429	1.19173	0.2212
Dhh	7:140575287-140580783	1	16	OK	0.0414479	0.334085	3.01084	1.53375	0.266
Sohlh1	3:3290798-3295304	1	16	OK	0.32887	2.64867	3.00967	2.33031	0.10325
Btn1a1	17:43899220-43909627	1	16	OK	0.088445	0.703004	2.99068	2.29851	0.04565
Pdzd3	8:48577951-48582353	1	16	OK	0.0745468	0.5919	2.98913	1.72341	0.18795
Kantr	X:22367572-22399931	1	16	OK	1.22418	9.68627	2.98413	1.40411	0.0632
Chadl	7:122896870-122926851	1	16	OK	0.0771495	0.610198	2.98355	0.311125	0.42005
Fnip2	2:178117465-178335372	1	16	OK	5.04634	39.8414	2.98096	5.22252	5e-05
AC099150.1,Ldhc	1:102915190-102931839	1	16	OK	0.114182	0.888501	2.96003	0.941378	0.1112
Gabarapl1	4:163293480-163302858	1	16	OK	9.72439	75.4453	2.95575	4.91807	5e-05
Apom	20:5120473-5123073	1	16	OK	0.136454	1.0498	2.94363	1.18246	0.22635
AABR07001444.1	1:44018216-44474702	1	16	OK	0.189459	1.44313	2.92924	0.226948	0.2543
Fam183a	10:44736544-44746549	1	16	OK	0.09762	0.741793	2.92577	1.22155	0.29465
U4	19:32808847-32831600	1	16	OK	0.0804117	0.605842	2.91346	1.65076	0.1836
Pkib	20:40618127-40712592	1	16	OK	0.0530943	0.393633	2.89022	1.24952	0.19005
Bricd5	10:13839249-13845001	1	16	OK	0.180591	1.3322	2.88301	0.241789	0.4854
Serpina3c	6:127941525-128081406	1	16	OK	0.0572208	0.416557	2.8639	1.29116	0.2905
Hist1h4m	17:43673293-43674523	1	16	OK	0.362061	2.63165	2.86166	1.05621	0.16655
Vamp1	4:157726774-157734228	1	16	OK	0.0862788	0.626084	2.85928	0.758126	0.33705
Gmpr	17:19543274-19580929	1	16	OK	0.0757289	0.541697	2.83857	1.57183	0.10535
RT1-S3	20:3166684-3199279	1	16	OK	0.0833723	0.592148	2.82832	0.259498	0.35065
Pnpla2	1:214434625-214439720	1	16	OK	0.0547123	0.384574	2.81332	1.48726	0.25465
U6	16:6592303-6596775	1	16	OK	0.0668969	0.469366	2.8107	0.388699	0.1669
AC097183.1	5:173561072-173566356	1	16	OK	0.0708439	0.496697	2.80965	1.29919	0.12575
AABR07066470.1	9:9086129-9104818	1	16	OK	0.35127	2.4524	2.80354	2.31014	0.0616
Gadd45a	4:97782511-97784842	1	16	OK	58.2314	404.548	2.79644	5.30419	5e-05
Snorc	9:94562838-94568312	1	16	OK	0.0664944	0.45916	2.78769	1.1639	0.3039
Hcar2	12:38150068-38197084	1	16	OK	0.284472	1.95587	2.78145	1.23241	0.38045
AABR07017200.1	15:17650683-17659387	1	16	OK	0.066275	0.438751	2.72687	1.06108	0.42115
AABR07012097.1	2:185268151-185431804	1	16	OK	5.17635	34.1786	2.72309	0.20251	0.45355
Fbxl3	15:93642692-93667485	1	16	OK	26.0122	170.563	2.71304	0.198255	0.4475
Flcn	10:46153158-46172309	1	16	OK	8.98099	58.8281	2.71156	4.57993	5e-05
Cyp2u1	2:236414134-236438419	1	16	OK	1.35683	8.88316	2.71084	2.01912	0.0702
Opn4	16:10943340-10952549	1	16	OK	0.0615556	0.398736	2.69547	0.839644	0.35305
Rell2	18:31094964-31109043	1	16	OK	0.263832	1.69816	2.68628	0.694509	0.4013
Pbx4	16:21303836-21338781	1	16	OK	0.523718	3.33356	2.6702	2.3534	0.05845
Sds	12:41620392-41627741	1	16	OK	0.0662228	0.417282	2.65562	1.30627	0.1732
AABR07054319.1	3:147608857-147632801	1	16	OK	29.6429	183.995	2.63391	5.01038	5e-05
AABR07030977.1	10:111382513-111391374	1	16	OK	0.0849088	0.526738	2.6331	1.31443	0.25335
AABR07058615.1	7:127964751-127965903	1	16	OK	0.168912	1.04079	2.62333	1.43425	0.183
Ankrd37	16:49462888-49465888	1	16	OK	5.01214	30.8003	2.61944	3.33678	0.0052
RGD1560958	1:201904972-201915352	1	16	OK	0.299707	1.84003	2.6181	1.4104	0.15315
Coq8a	13:98451636-98480419	1	16	OK	1.32994	8.15985	2.61719	3.39133	0.0043
LOC684376	1:168080796-168082740	1	16	OK	0.209639	1.27722	2.60704	1.9064	0.07005
Sqstm1	10:35680646-35716866	1	16	OK	117.179	706.574	2.59213	4.72691	5e-05
LOC103691261	1:212311261-212317244	1	16	OK	0.0959304	0.576247	2.58663	1.20307	0.2617
Neu2	9:94674832-94724902	1	16	OK	0.952893	5.69791	2.58005	2.80868	0.01385
Ppil6	20:46215378-46243707	1	16	OK	0.204556	1.21789	2.57382	1.44452	0.2134
Ddit3	7:70513342-70602310	1	16	OK	31.7146	188.698	2.57286	1.30042	0.2438
Nbr1	10:89394711-89484080	1	16	OK	33.3387	197.566	2.56707	4.27153	0.0005
Dand5	19:25929729-25936026	1	16	OK	0.154334	0.905312	2.55236	1.33285	0.19295
Pate2	8:36850323-36851609	1	16	OK	0.897154	5.2252	2.54206	0.97254	0.44035
Tcea3	5:154598757-154642854	1	16	OK	1.26962	7.29725	2.52296	1.34614	0.1558
Gas2	1:107254939-107363788	1	16	OK	0.0631611	0.362104	2.5193	1.32835	0.1879
Tssk4	15:34327447-34331323	1	16	OK	0.0995501	0.570239	2.51807	1.89737	0.09325
Ocm2	12:12573421-12634472	1	16	OK	0.767471	4.38234	2.51352	2.01518	0.17865
AABR07044388.2	20:4302343-4517145	1	16	OK	26.3398	149.86	2.5083	0.238323	0.41955
Zfr2	7:11335027-11353713	1	16	OK	0.861373	4.89945	2.50791	2.90635	0.00975
Klhl21	5:169181417-169190073	1	16	OK	16.7724	94.9846	2.50161	4.54808	0.0001
Tamm41	4:146922084-146954159	1	16	OK	0.393182	2.22331	2.49944	1.53924	0.07885
Eda2r	X:66555597-66602516	1	16	OK	2.18127	12.3238	2.4982	4.09125	0.00025
Ypel2	10:74241046-74298710	1	16	OK	1.49638	8.45407	2.49817	3.68907	0.00055
Ankrd7	4:45567572-45619065	1	16	OK	0.174731	0.98411	2.49369	1.40706	0.1947
Chka	1:219076994-219126220	1	16	OK	19.8326	111.335	2.48895	4.1418	5e-05
Gtpbp2	9:17163351-17209220	1	16	OK	5.25601	29.446	2.48603	2.7839	0.0251
AABR07007833.2	2:29784198-29791600	1	16	OK	0.148233	0.821699	2.47074	1.16187	0.20305
AABR07063581.1	6:36078810-36082110	1	16	OK	0.189895	1.04974	2.46676	0.943732	0.4417
Clec2e	4:162850191-162856663	1	16	OK	0.0814851	0.448381	2.46012	1.3349	0.2777
AABR07054490.1	3:156556584-156618079	1	16	OK	1.1458	6.2896	2.45661	2.46325	0.02665
Cnppd1	9:82338865-82345262	1	16	OK	15.7195	84.9687	2.43437	4.33762	0.0001
Mnt	10:61685240-61700502	1	16	OK	6.79523	36.5226	2.4262	4.32142	5e-05
Ccng2	14:16267572-16276068	1	16	OK	18.2291	97.5121	2.41934	4.33221	5e-05
Cnnm2	1:266530412-266794431	1	16	OK	3.59513	19.2139	2.41804	1.98861	0.11375
AABR07045680.1	20:56198048-56199332	1	16	OK	0.39045	2.06671	2.40412	1.23794	0.2292
AABR07026984.1	17:8438659-8441221	1	16	OK	0.0680314	0.356575	2.38993	1.20091	0.312
AABR07024203.1	AABR07024203.1:15430-19511	1	16	OK	0.190381	0.995659	2.38676	1.40971	0.23195
Tnfrsf26	1:216808631-216828651	1	16	OK	39.3426	205.325	2.38374	4.53423	5e-05
Hist1h2ail1	17:44839720-44840131	1	16	OK	0.459294	2.38152	2.37439	0.908394	0.4461
Nfatc2	3:165242140-165360292	1	16	OK	0.29487	1.52674	2.37231	2.47586	0.0209
Mcf2	X:143153630-143309170	1	16	OK	0.200298	1.03686	2.372	2.07748	0.0646
Pla2g2e	5:157327656-157341702	1	16	OK	0.505375	2.59465	2.36011	1.73913	0.1568
Tp53inp1	5:24402592-24420300	1	16	OK	3.79343	19.3487	2.35066	3.86277	0.0002
AABR07029605.1	10:39786583-39870188	1	16	OK	8.98363	45.6447	2.34508	4.10904	0.00045
AABR07043453.1	19:28665505-28666993	1	16	OK	3.54364	17.9508	2.34074	1.26576	0.2853
Scgb2a1	1:225899312-225902676	1	16	OK	0.23153	1.16675	2.33322	1.37809	0.2348
Cux2	12:40018936-40219291	1	16	OK	0.268713	1.34778	2.32645	2.45428	0.02845
Il17d	15:37790140-37807660	1	16	OK	0.0801088	0.400504	2.32179	0.464956	0.37235
LOC686013	19:25123723-25127145	1	16	OK	0.161264	0.805395	2.32027	1.32704	0.25355
LOC100911575	1:214428525-214430515	1	16	OK	3.66566	18.1762	2.30991	1.27826	0.2545
AABR07035832.1	12:24091217-24102134	1	16	OK	3.38496	16.5558	2.29012	0.228576	0.4897
Ccdc28a	1:13384155-13395663	1	16	OK	4.5421	22.2055	2.28949	3.10814	0.00355
Mat2b	10:25832071-25847994	1	16	OK	39.012	190.62	2.28871	4.20732	5e-05
Rem2	15:33116110-33125752	1	16	OK	0.19207	0.928325	2.273	1.49384	0.20535
AABR07012575.1	2:197777484-197786420	1	16	OK	0.733951	3.5435	2.27142	2.32865	0.00415
Casp4	8:2635850-2651652	1	16	OK	7.32027	35.1988	2.26556	3.5122	0.00175
LOC100912489	17:43617237-43623117	1	16	OK	1.02431	4.90661	2.26007	0.724027	0.1506
Ly6l	7:116373322-116504853	1	16	OK	0.104342	0.49636	2.25006	0.58295	0.3893
AC133265.2,Tbcel	8:46694305-46750898	1	16	OK	1.36821	6.50565	2.24941	2.65733	0.01045
Terc	2:116432690-116433110	1	16	OK	0.79909	3.79119	2.24622	1.12178	0.3361
Wif1	7:63072941-63165159	1	16	OK	0.696962	3.29941	2.24306	2.318	0.03555
Abhd2	1:140998239-141092201	1	16	OK	0.132087	0.625039	2.24246	0.47507	0.4767
Mustn1	16:6962721-6964989	1	16	OK	0.08029	0.377323	2.23251	1.11494	0.3362
Tmem140	4:62380913-62438998	1	16	OK	6.73612	31.5761	2.22884	1.17943	0.1715
AABR07016841.1,Kcnma1	15:344359-1080013	1	16	OK	0.605252	2.82057	2.22038	1.23941	0.2304
Gdf15	16:20555394-20557978	1	16	OK	0.261093	1.21125	2.21386	1.1909	0.3223
Ppp1r15a	1:101511900-101514974	1	16	OK	31.5584	145.545	2.20537	4.16587	5e-05
AABR07044635.1	20:14045725-14046536	1	16	OK	4.42916	20.342	2.19936	1.74853	0.12135
Fabp4	2:93792600-93797305	1	16	OK	0.153363	0.702163	2.19486	0.916288	0.35105
Mylpf	1:198653122-198658583	1	16	OK	0.379909	1.72053	2.17912	1.18771	0.2601
Syt13	3:81814260-81854605	1	16	OK	0.233081	1.05433	2.17742	2.0444	0.05815
Hsd17b13	14:7113101-7128218	1	16	OK	0.465728	2.10645	2.17725	1.77975	0.1021
LOC100911516	9:101388150-101388833	1	16	OK	0.205358	0.921966	2.16657	1.08201	0.34685
Gab1	19:30794570-30902008	1	16	OK	0.190509	0.853436	2.16342	0.3297	0.532
AABR07034669.2	11:83375552-83378007	1	16	OK	0.0984251	0.44083	2.16313	0.494911	0.3564
Frrs1	2:220417208-220473083	1	16	OK	1.17401	5.25808	2.1631	1.71726	0.06825
LOC102547811	19:132134-434666	1	16	OK	0.264712	1.18311	2.16009	0.353874	0.5491
Batf3	13:109713488-109742188	1	16	OK	0.381222	1.70149	2.1581	2.13114	0.04605
Trappc3l	20:27575532-27664595	1	16	OK	0.248468	1.10708	2.15563	0.92401	0.3159
AABR07068612.2	9:112121545-112125147	1	16	OK	0.46932	2.08202	2.14934	1.06415	0.3356
RGD1564606	2:38230756-38231227	1	16	OK	0.187077	0.8287	2.14722	0.826187	0.4668
AC134759.1	1:82371388-82373255	1	16	OK	0.119275	0.525049	2.13816	1.05861	0.3356
AABR07060862.1	4:97810729-97833488	1	16	OK	0.57815	2.53143	2.13044	2.18693	0.07055
Pygm	1:221756285-221771143	1	16	OK	0.256162	1.12069	2.12926	1.89199	0.09055
Lexm	5:126196070-126221916	1	16	OK	0.696903	3.03555	2.12293	2.203	0.05045
AABR07072371.1	14:10624264-10625128	1	16	OK	0.0919523	0.399466	2.11912	1.04918	0.3362
Ldlrad1	5:126812186-126821407	1	16	OK	0.0797755	0.345919	2.11642	1.14445	0.3254
Pink1	5:156676976-156689433	1	16	OK	7.52767	32.5827	2.11383	3.30985	0.0011
Atp2a3	10:59529784-59712921	1	16	OK	0.103275	0.443449	2.10227	0.322232	0.48615
Cd68	10:56268719-56270640	1	16	OK	1.27656	5.45367	2.09496	2.06233	0.06235
AABR07008099.2	2:42875977-42907335	1	16	OK	0.100481	0.427219	2.08805	0.497868	0.50925
Arrdc4	1:129766099-129780356	1	16	OK	5.53135	23.4113	2.0815	3.46773	0.0013
Fcna	3:2849983-2853272	1	16	OK	0.0816909	0.34568	2.08119	1.10738	0.33505
B3gnt6	1:163143916-163148948	1	16	OK	0.114837	0.484455	2.07678	1.1112	0.339
RGD1305298	6:134958818-135089409	1	16	OK	0.0955664	0.402937	2.07598	0.134391	0.3509
Hspbap1	11:68141341-68197834	1	16	OK	7.73162	32.575	2.07492	3.21256	0.00205
AABR07059258.1	4:12366292-12499717	1	16	OK	0.433827	1.8252	2.07286	1.06172	0.1125
B3gnt8	1:82419946-82423213	1	16	OK	0.0790251	0.332311	2.07215	1.23206	0.28515
Camk4	18:25749097-25965957	1	16	OK	0.0785331	0.329989	2.07104	1.02234	0.38225
Cxcl10	14:17143039-17225389	1	16	OK	4.72789	19.8613	2.07069	2.70361	0.01165
Inhbe	7:70640074-70643169	1	16	OK	3.46554	14.5524	2.0701	3.19448	0.0033
LOC100911516	9:101106891-101107575	1	16	OK	0.51062	2.14015	2.06739	1.11621	0.34585
Nr1d2	15:8730870-8757165	1	16	OK	12.2379	51.2218	2.0654	3.82626	0.00015
Fbxo36	9:92435895-92500765	1	16	OK	0.479952	1.99159	2.05296	1.52844	0.11635
Ccn5	3:160207912-160219331	1	16	OK	4.21706	17.3978	2.0446	2.86333	0.0088
Sh2b2	12:23470159-23501036	1	16	OK	0.825522	3.40212	2.04305	2.31717	0.0302
Rapsn	3:79860113-79869524	1	16	OK	0.470801	1.93602	2.03991	1.76532	0.14935
Herpud1	19:11046908-11057254	1	16	OK	41.785	171.302	2.03548	3.82666	0.00055
Mogat3	12:22708707-22710674	1	16	OK	0.126377	0.515832	2.02917	1.00465	0.34125
Oser1	3:159784127-159802952	1	16	OK	20.7651	84.4232	2.02348	3.57606	0.0008
Mir6329	8:56570724-56633525	1	16	OK	0.560912	2.27295	2.01872	0.409476	0.28835
Grm1	1:4753143-5165859	1	16	OK	0.187247	0.758195	2.01762	2.03357	0.05535
Slc49a3	14:2311030-2319574	1	16	OK	1.4771	5.98088	2.01759	2.5503	0.0135
Zfyve1	6:107031411-107080575	1	16	OK	4.35864	17.6189	2.01517	3.31386	0.00185
Sat1	X:43625168-43629765	1	16	OK	37.3219	150.275	2.00951	3.40959	0.0007
Plg	1:48521771-48625602	1	16	OK	0.661431	2.6578	2.00657	1.36568	0.1833
AABR07027581.1	17:37687354-38144218	1	16	OK	0.792951	3.18116	2.00425	1.58217	0.1059
Coq10a	7:2780929-2787529	1	16	OK	4.97023	19.8732	1.99944	2.7062	0.01195
Rhbdd1	9:88110730-88229479	1	16	OK	6.62473	26.419	1.99564	3.28683	0.00095
Cercam	3:8430828-8444851	1	16	OK	0.420174	1.67155	1.99213	1.91913	0.0945
AC129395.2	10:6888789-6892393	1	16	OK	0.680993	2.69392	1.98399	1.50234	0.11965
Tnfrsf4	5:173447783-173450474	1	16	OK	0.185443	0.731768	1.98041	1.08014	0.3611
Sprr1a	2:192669142-192671059	1	16	OK	0.0844815	0.332038	1.97464	0.759783	0.49865
Cytip	3:44150991-44177689	1	16	OK	0.149503	0.585492	1.96947	1.14422	0.29435
Slc23a3	9:82328172-82337876	1	16	OK	0.44073	1.72591	1.96939	1.70594	0.10815
ENSRNOG00000051850	2:211344016-211344432	1	16	OK	0.323622	1.26283	1.96428	0.755797	0.49865
Mogat1	9:84405476-84418591	1	16	OK	0.155965	0.606401	1.95905	1.04773	0.37585
Npc1	18:3597239-3662683	1	16	OK	13.8331	53.4043	1.94883	1.42781	0.0012
Sorbs2	16:49626204-49820235	1	16	OK	1.06776	4.11717	1.94707	2.52975	0.01875
Artn	5:136759716-136762986	1	16	OK	0.232753	0.886639	1.92955	1.0463	0.3761
Ctdp1	18:76922933-76984203	1	16	OK	10.4854	39.85	1.92619	3.522	0.001
AABR07001233.1	1:38895130-39035633	1	16	OK	0.0958072	0.363635	1.92428	1.01125	0.3715
Abhd14a	8:115141333-115149580	1	16	OK	3.30761	12.4741	1.91507	2.33938	0.0262
Gng3	1:225005016-225036584	1	16	OK	0.381171	1.43285	1.91038	0.115636	0.4722
AABR07054266.1	3:145805581-145834187	1	16	OK	0.140912	0.52919	1.90899	0.243848	0.5632
Trib3	3:147813472-147819571	1	16	OK	29.6473	110.552	1.89875	3.45827	0.0011
Lyl1	19:25815206-25818074	1	16	OK	0.205785	0.766693	1.89751	1.10571	0.3016
Cage1	17:27452429-27523912	1	16	OK	0.19261	0.717555	1.89741	0.171835	0.30175
Rusc2	5:58855494-58882855	1	16	OK	8.03802	29.9293	1.89665	3.33335	0.0016
Zfp394	12:11179328-11187380	1	16	OK	3.47585	12.8466	1.88595	2.89168	0.00615
Best1	1:226030874-226049929	1	16	OK	4.01123	14.7272	1.87637	0.680926	0.4258
Usp18	4:153805992-153834430	1	16	OK	8.57557	31.246	1.86537	3.03119	0.00495
AABR07058280.2	7:108377969-108382543	1	16	OK	1.68518	6.10519	1.85714	1.70117	0.0942
Apold1	4:168697759-168755023	1	16	OK	12.9238	46.7589	1.85522	2.24769	0.02635
Itga10	2:198772936-198792253	1	16	OK	0.111169	0.401921	1.85415	0.661812	0.4407
AABR07058450.1	7:116531664-116532126	1	16	OK	0.51438	1.85813	1.85295	0.973765	0.38
Caskin1	10:13854338-13898855	1	16	OK	0.240536	0.868246	1.85185	0.415483	0.49805
Slc1a4	14:104581189-104612597	1	16	OK	33.0588	119.258	1.85098	3.57208	0.00095
Igsf23	1:80850715-80864846	1	16	OK	0.658841	2.36981	1.84677	1.15822	0.2634
Ifit2	1:252816526-252959441	1	16	OK	0.12617	0.45081	1.83715	0.27885	0.565
AABR07043271.1	19:26944488-26946044	1	16	OK	1.23729	4.38728	1.82614	0.703521	0.5047
RGD1310507	8:111727983-111777677	1	16	OK	0.155615	0.55122	1.82465	1.16161	0.1346
Mcoln3	2:251983338-252007560	1	16	OK	0.0963506	0.341091	1.82379	0.997845	0.3738
Spata48	14:91557600-91614061	1	16	OK	0.580429	2.04871	1.81953	1.55835	0.12625
Kcng1	3:165020229-165039707	1	16	OK	4.04063	14.2373	1.81703	2.68246	0.00965
Ggn	1:88112785-88116548	1	16	OK	0.470484	1.65615	1.81562	1.74508	0.11085
Stk40	5:144113274-144150650	1	16	OK	10.9691	38.5617	1.81372	2.80181	0.00595
Zfc3h1	7:58350780-58424317	1	16	OK	7.20015	25.2422	1.80974	1.48349	0.0052
Ypel5	6:24064737-24084757	1	16	OK	15.6222	54.6823	1.80748	3.13933	0.00285
Pwwp2a	10:29289123-29335402	1	16	OK	3.56391	12.4432	1.80382	2.7418	0.0088
Hilpda	4:56547295-56550408	1	16	OK	20.0375	69.9519	1.80366	2.61696	0.00485
Slc17a5	8:85891256-85926450	1	16	OK	5.11572	17.8572	1.80349	2.83304	0.0065
LOC363337	19:27659088-28129255	1	16	OK	0.673282	2.34865	1.80255	0.790814	0.4444
Kcnj9	13:90701501-90710287	1	16	OK	0.123428	0.430115	1.80105	1.26011	0.18745
AC111292.2,AC111292.3	3:4083704-4094892	1	16	OK	13.726	47.8024	1.80017	1.21795	0.1652
Hspa13	11:14144129-14166306	1	16	OK	1.25095	4.34774	1.79724	0.303428	0.49025
Cabp1	12:47179663-47209784	1	16	OK	0.136802	0.472265	1.78751	0.866376	0.2756
Col11a2	20:3830163-3859018	1	16	OK	0.300335	1.03497	1.78494	1.78419	0.0765
Sting1	18:28529575-28535828	1	16	OK	0.107104	0.368136	1.78123	0.962556	0.40075
Ppm1h	7:66828296-67116980	1	16	OK	0.418968	1.43865	1.7798	0.934431	0.28685
Oga	1:265506752-265542276	1	16	OK	25.8422	88.6186	1.77788	3.44949	0.0008
Hbp1	6:50954630-51257625	1	16	OK	14.8962	51.0506	1.77698	2.86251	0.005
Ptges3l1	X:45410545-45420271	1	16	OK	0.602657	2.05704	1.77116	1.53097	0.1478
Klrg2	4:66371510-66380734	1	16	OK	0.17546	0.597641	1.76814	0.997676	0.33205
Relb	1:80517099-80545013	1	16	OK	4.52784	15.4111	1.76707	2.46638	0.0117
Il6	4:3043230-3047807	1	16	OK	0.538276	1.83125	1.76641	1.422	0.18495
Bach1	11:27364848-27611811	1	16	OK	5.39608	18.3539	1.7661	2.73886	0.0084
Cyp4f17,Cyp4f5	7:14528821-14574361	1	16	OK	0.96187	3.27154	1.76606	1.55396	0.0842
AABR07006076.1	1:217151165-217592763	1	16	OK	0.161275	0.547172	1.76247	0.288992	0.55525
Dcbld1	20:33359074-33454860	1	16	OK	6.30028	21.2791	1.75595	2.85861	0.0048
Casc1	4:179440952-179477070	1	16	OK	0.295472	0.993564	1.74959	1.74042	0.14945
Akna	5:79184087-79230992	1	16	OK	1.7035	5.69375	1.74088	2.63821	0.0117
Riok3	18:3565165-3590739	1	16	OK	30.6503	102.181	1.73716	3.37301	0.00135
Zfp112	1:80944125-80958908	1	16	OK	0.113555	0.378245	1.73593	1.04869	0.1839
Fzd6	7:77899028-77931036	1	16	OK	12.9867	43.1945	1.73381	3.11804	0.00155
AC128848.1	19:11302124-11302938	1	16	OK	8.94569	29.7337	1.73283	1.27473	0.23135
Spint2	1:87199312-87221892	1	16	OK	0.485418	1.60246	1.72299	1.23433	0.2271
Ctns	10:59748189-59764893	1	16	OK	6.51648	21.4414	1.71823	2.71446	0.00885
Pan2	7:2717094-2736528	1	16	OK	2.87236	9.4501	1.71809	2.67488	0.00985
AC126292.2	5:135687537-135687897	1	16	OK	0.481803	1.58513	1.71808	0.661892	0.51245
Arl14	2:165835590-165868079	1	16	OK	0.9762	3.20993	1.71729	0.945457	0.3877
Manea	5:40844997-40867023	1	16	OK	6.68816	21.9474	1.71436	3.00205	0.0041
Cyp3a62	12:18678593-18753147	1	16	OK	0.221193	0.725293	1.71326	0.987459	0.18955
Pnrc1	5:48501469-48504511	1	16	OK	10.288	33.6828	1.71105	2.71684	0.00975
AABR07049386.1,Mir101a	5:120161336-120186544	1	16	OK	0.470659	1.54064	1.71077	1.15493	0.07795
LOC100362384	13:89253616-89254186	1	16	OK	41.0348	134.272	1.71024	2.63016	0.0079
Pim3	7:129860113-129863441	1	16	OK	31.0836	101.627	1.70905	2.76937	0.00635
AC120237.1	1:221504169-221516110	1	16	OK	1.26721	4.13381	1.70582	0.573659	0.4376
Shbg	10:56219857-56237255	1	16	OK	0.38797	1.26508	1.70521	1.32177	0.1804
AABR07037489.1	X:22415996-22440643	1	16	OK	0.931128	3.03524	1.70476	0.702183	0.3543
Tmem53	5:136112416-136127976	1	16	OK	0.908565	2.9489	1.69851	1.39696	0.1761
AABR07029195.1	10:12871039-12871965	1	16	OK	0.24771	0.800094	1.69152	0.920104	0.39995
AABR07054578.1	3:162054750-162067503	1	16	OK	2.17621	7.00736	1.68705	2.27905	0.0202
Dbp	1:101687854-101697277	1	16	OK	17.1124	54.9325	1.68262	1.9383	0.0569
Tmem91	1:82464023-82468064	1	16	OK	0.173013	0.553702	1.67823	0.646539	0.51275
Ank2	2:231224651-231711331	1	16	OK	1.41289	4.51656	1.67657	0.536878	0.15205
Cds1	14:9394673-9457165	1	16	OK	3.07764	9.82844	1.67514	2.4808	0.01765
Nupr1	1:194767473-194769524	1	16	OK	0.158859	0.505635	1.67035	0.746129	0.52255
Col20a1	3:176494767-176526018	1	16	OK	0.573648	1.82242	1.66762	1.33592	0.15795
Tinagl1	5:148382705-148392697	1	16	OK	0.236402	0.748346	1.66246	1.28928	0.19145
Hp	19:42086417-42100804	1	16	OK	0.626418	1.9747	1.65644	0.950558	0.2965
Rsph3	1:47426257-47477524	1	16	OK	0.297499	0.937647	1.65616	1.41012	0.17355
Colec11	6:47857770-47890033	1	16	OK	0.43491	1.37073	1.65615	1.44512	0.18515
Tssk3	5:147690238-147691997	1	16	OK	0.112042	0.352873	1.6551	0.863976	0.41195
Rbm15	2:210071691-210089687	1	16	OK	12.2745	38.5998	1.65292	2.88964	0.00395
Zrsr1	14:107664254-107760191	1	16	OK	0.197432	0.620096	1.65113	0.334047	0.6193
AC126581.1	1:220067313-220072420	1	16	OK	0.778829	2.44102	1.6481	1.11476	0.23255
Optn	17:77167679-77218389	1	16	OK	18.6913	58.3447	1.64223	2.9334	0.00325
Arl5b	17:82065905-82092689	1	16	OK	4.60329	14.3691	1.64223	1.04726	0.0115
ENSRNOG00000058981	18:26568680-26569703	1	16	OK	58.0185	180.936	1.6409	2.55255	0.01135
Zbtb43	3:12489781-12509340	1	16	OK	3.39069	10.5714	1.64051	2.63409	0.0095
Kmt2c	4:6075559-6292516	1	16	OK	8.20389	25.5683	1.63998	1.33941	0.0493
Bckdha	1:82423276-82461606	1	16	OK	12.8609	39.9704	1.63594	2.04631	0.04965
Tmem268	5:79382095-79407433	1	16	OK	2.46875	7.67077	1.63559	2.28538	0.03275
AABR07057421.2	7:70256025-70272101	1	16	OK	0.312482	0.970631	1.63515	0.906061	0.3876
Slc25a44	2:187772011-187786827	1	16	OK	8.01747	24.861	1.63267	2.6812	0.0043
Lhb	1:101410018-101413724	1	16	OK	0.125471	0.386438	1.62289	0.665022	0.35005
Slc8b1	12:41566980-41590244	1	16	OK	4.32186	13.2749	1.61897	2.44657	0.0189
LOC100910554	17:44738642-44739035	1	16	OK	0.487323	1.4957	1.61787	0.614748	0.52045
Sdf4	5:173425906-173447506	1	16	OK	1.60253	4.91418	1.6166	0.573688	0.36465
Ttll9	3:148438927-148485360	1	16	OK	0.652616	1.99464	1.61183	1.47024	0.16775
AC128962.1	20:5458508-5485926	1	16	OK	1.60308	4.89677	1.61098	0.211136	0.57835
Klc4	9:16647597-16661464	1	16	OK	3.42471	10.4442	1.60865	2.37803	0.0181
Ephx2	15:42757234-42794279	1	16	OK	0.742526	2.2608	1.60632	1.55787	0.12455
Hspb9	10:88620654-88621300	1	16	OK	0.385219	1.17267	1.60605	0.873615	0.40875
Lmbr1l	7:140585831-140600818	1	16	OK	5.4872	16.6567	1.60196	2.28924	0.0287
AABR07033607.2	11:29621259-29892208	1	16	OK	1.85069	5.59325	1.59563	0.841867	0.3597
Gpnmb	4:78694446-78715683	1	16	OK	116.609	351.812	1.59313	3.1816	0.00185
Nhej1	9:82230231-82327819	1	16	OK	1.4159	4.26447	1.59065	1.46208	0.1609
Kdm3a	4:99503175-99547670	1	16	OK	31.572	95.0656	1.59028	3.08296	0.00165
Ciart	2:197987704-197991574	1	16	OK	9.68934	29.168	1.58991	2.4987	0.0147
Runx1	11:32765173-33003021	1	16	OK	14.4963	43.6382	1.5899	2.28746	0.01885
Atp6v1g2	20:4638662-5008262	1	16	OK	0.541078	1.62804	1.58922	0.123953	0.3315
Eps8	4:171475150-171645643	1	16	OK	24.6847	74.2586	1.58894	2.93684	0.0034
Fbxo48	14:100134051-100140367	1	16	OK	0.763966	2.29695	1.58814	1.64935	0.07315
Tgif1	9:119181082-119262012	1	16	OK	26.0967	78.2345	1.58394	2.72465	0.007
Syngr4	1:101872542-101883744	1	16	OK	0.297196	0.890756	1.58362	1.17857	0.2743
Amn1	4:183670595-183697531	1	16	OK	5.89016	17.6528	1.58352	2.16527	0.03105
Pcp4l1	13:89542377-89565813	1	16	OK	0.123324	0.369285	1.58229	0.579565	0.44945
Ggt1	20:14019721-14025294	1	16	OK	66.6897	199.435	1.58038	0.842552	0.34465
Nr5a1,Nr6a1	3:22998935-23176055	1	16	OK	0.949219	2.83016	1.57607	1.97694	0.03485
Otub2	6:127282465-127301083	1	16	OK	3.6482	10.8602	1.5738	2.40961	0.01545
Zfp458	2:86891091-87041628	1	16	OK	0.665388	1.97962	1.57295	0.861841	0.14155
Fbxl20	10:86036647-86099690	1	16	OK	6.20295	18.4515	1.57271	1.96382	0.04795
LOC688583	17:36690248-36694325	1	16	OK	0.558899	1.66213	1.57237	0.973606	0.33445
Mafk	12:16923982-16934706	1	16	OK	21.4315	63.7094	1.57177	2.89677	0.00605
Zfp628	1:72465340-72472915	1	16	OK	3.66257	10.8822	1.57104	2.30324	0.02265
AC141220.3	17:76287728-76288470	1	16	OK	1.09771	3.25461	1.56798	1.1359	0.2638
Pik3c2b	13:49850131-49911202	1	16	OK	2.55334	7.56483	1.56692	2.3195	0.01775
Zbtb20	11:61994180-62451184	1	16	OK	6.90452	20.4495	1.56645	1.29997	0.0982
Gucd1	20:14095913-14096072	1	16	OK	5531.16	16349.1	1.56356	0.872263	0.45655
Scn5a	8:128169190-128266639	1	16	OK	2.19748	6.49225	1.56287	1.30832	0.18035
Bmp5	8:82669156-82950273	1	16	OK	5.88689	17.382	1.56202	2.06809	0.0331
Rsl1d1	10:4312862-4446200	1	16	OK	0.130423	0.383564	1.55627	0.390608	0.6007
Nek8	10:65425204-65438440	1	16	OK	2.42748	7.13219	1.55489	2.16121	0.0338
Akr1c19	17:69654169-69675203	1	16	OK	0.193434	0.566297	1.54972	1.26478	0.1715
Mdm2	7:60719065-60743391	1	16	OK	27.6424	80.8357	1.54811	2.85414	0.0039
AC141169.5	9:69887622-69903782	1	16	OK	0.587099	1.71266	1.54456	0.84031	0.3815
Zswim4	19:25320682-25345796	1	16	OK	4.57059	13.329	1.54411	2.45572	0.0141
Rhebl1	7:140552721-140556639	1	16	OK	7.90693	23.0419	1.54307	2.17344	0.0456
Herpud2	8:26266567-26311902	1	16	OK	10.5651	30.5538	1.53205	2.57577	0.01215
Hsd17b1,Naglu	10:88979125-88989757	1	16	OK	22.7136	65.5918	1.52996	2.66113	0.00945
Klf11	6:43829845-43841651	1	16	OK	4.63645	13.3663	1.52751	2.39913	0.02075
Ppp1r15b	13:49931963-49941028	1	16	OK	26.2791	75.487	1.52231	2.92755	0.00405
Ypel3	1:198210524-198213816	1	16	OK	10.1234	29.0309	1.5199	2.12859	0.0416
Cebpb	3:164376196-164425910	1	16	OK	87.6251	251.107	1.51889	2.04748	0.03785
Pik3ip1	14:83559422-83573351	1	16	OK	3.70169	10.6062	1.51865	1.80237	0.0381
Cfap100	4:122282174-122337389	1	16	OK	0.149793	0.428629	1.51676	0.329803	0.6472
Ndrg1	7:107734322-107775714	1	16	OK	34.7576	99.3552	1.51527	2.82846	0.00395
AC141521.3	20:5712202-5723902	1	16	OK	0.22556	0.644707	1.51513	0.168758	0.61675
AABR07043200.1	19:26273661-26564850	1	16	OK	4.1466	11.8477	1.51461	0.314025	0.64185
Lhx9	13:55861014-55878094	1	16	OK	0.293452	0.837261	1.51255	1.04747	0.27665
Hk2	4:113559426-113610243	1	16	OK	42.9997	122.646	1.5121	3.01491	0.00355
Fosl1	1:220826312-220837941	1	16	OK	51.2127	145.653	1.50796	2.43814	0.0111
Txnrd1	7:26946123-26984447	1	16	OK	57.655	163.914	1.50742	2.94845	0.00315
RGD1559962	1:20417007-20417637	1	16	OK	0.150226	0.425988	1.50367	0.656919	0.58265
Ifnlr1	5:154037201-154058880	1	16	OK	2.1411	6.07034	1.50342	2.26582	0.02775
Eaf1	16:7572727-7602966	1	16	OK	14.4014	40.8199	1.50306	2.40262	0.01825
Chac1	3:111154444-111163425	1	16	OK	21.5241	60.9239	1.50106	2.5528	0.01415
Akr1b8	4:61768536-61828657	1	16	OK	480.2	1358.18	1.49997	2.94108	0.00365
Tmco4	5:157422296-157501737	1	16	OK	1.94284	5.4932	1.49948	2.01548	0.05835
Lin28b	20:50484678-50564987	1	16	OK	0.209427	0.590377	1.49519	1.03926	0.2214
Atg13	3:80579384-80614802	1	16	OK	7.39323	20.8042	1.4926	2.54245	0.0132
Actl7b	5:73492643-73494030	1	16	OK	0.243129	0.682752	1.48964	1.03161	0.2817
Zbtb10	2:94689183-94730978	1	16	OK	2.85596	8.01965	1.48957	2.42253	0.02315
Aox2	9:65177510-65265149	1	16	OK	0.412128	1.15573	1.48764	0.749828	0.5562
Nol8	17:15405859-15429322	1	16	OK	1.37072	3.84363	1.48754	0.901429	0.22855
Nkx2-3	1:263337613-263370644	1	16	OK	8.13896	22.8109	1.4868	2.08817	0.033
Tmem167a	2:18927564-18948912	1	16	OK	20.7828	58.1587	1.48461	0.149849	0.2401
Hba-a2	10:15589363-15590220	1	16	OK	0.682005	1.9065	1.48307	0.810871	0.4703
Enthd1	7:121649352-121783435	1	16	OK	1.18832	3.308	1.47704	1.20873	0.2016
Lsmem2,Sema3b	8:116348463-116365317	1	16	OK	2.11374	5.86733	1.47291	1.772	0.06675
Olr68,Olr69	1:168119366-168180242	1	16	OK	3.97285	11.0088	1.47042	2.2959	0.0242
Adam23	9:70133968-70290117	1	16	OK	0.135076	0.373716	1.46818	0.916199	0.36975
Rhbdf2	10:105573751-105600913	1	16	OK	9.59522	26.5093	1.46611	2.53943	0.01245
AABR07018197.1	15:46386711-46515109	1	16	OK	0.851111	2.34577	1.46264	0.926851	0.5198
AABR07009105.1	2:86891091-87041628	1	16	OK	9.70887	26.7572	1.46255	0.520757	0.76025
LOC103689927	10:37073344-37084637	1	16	OK	0.38649	1.06455	1.46174	1.17894	0.24685
Gigyf1	12:22229078-22251839	1	16	OK	7.08472	19.4878	1.45979	0.951138	0.48145
Sesn2	5:150684132-150704117	1	16	OK	22.5416	61.9502	1.45852	2.70751	0.0107
Acot3	6:107531417-107537642	1	16	OK	0.179708	0.493717	1.45803	0.450017	0.5074
Slc3a2	1:224906553-224921092	1	16	OK	151.341	415.348	1.45652	2.8237	0.00615
Ankrd12	9:113605656-113682482	1	16	OK	2.34508	6.43114	1.45543	2.51555	0.01185
AC118772.3	10:70476285-70479958	1	16	OK	1.39719	3.83136	1.45533	0.828148	0.46245
Slc26a11	10:108479114-108504137	1	16	OK	5.92001	16.1777	1.45033	2.00466	0.0477
Cage1	17:27452429-27523912	1	16	OK	0.43466	1.18745	1.44991	0.10104	0.4919
AABR07035428.2	12:14161997-14244475	1	16	OK	3.44593	9.41181	1.44958	1.02926	0.3279
Tacc2	1:200810770-201329622	1	16	OK	15.5049	42.3357	1.44916	1.66087	0.1238
Bhlhe40	4:140702570-140709689	1	16	OK	23.1956	63.3218	1.44885	2.63788	0.00695
Fam71e1	1:100501675-100506130	1	16	OK	0.637376	1.73516	1.44486	0.980068	0.3351
Ccdc15	8:39752768-39830306	1	16	OK	2.65893	7.23732	1.44461	2.40391	0.01665
Atp6v1h	5:14262348-14367898	1	16	OK	33.332	90.6723	1.44375	2.6327	0.0085
Smim10l1	4:167219727-167222199	1	16	OK	8.90516	24.218	1.44337	0.630572	0.58695
AC120486.11,AC120486.8	20:2488941-2517498	1	16	OK	1.17035	3.18161	1.44282	0.499166	0.2184
Sun2	7:120950392-120967577	1	16	OK	33.1613	89.8052	1.4373	2.69588	0.0059
Eif1	10:88227359-88229765	1	16	OK	414.826	1123.24	1.43709	2.90112	0.00565
Crebl2	4:168599330-168625237	1	16	OK	3.19718	8.62972	1.43251	2.02862	0.02995
LOC100912578	3:74226406-74229066	1	16	OK	11.572	31.2247	1.43205	2.38961	0.0181
Cry2	3:81314148-81344110	1	16	OK	7.17525	19.3523	1.4314	2.48353	0.01535
Pcgf1	4:113910684-113913687	1	16	OK	0.15592	0.420206	1.43029	0.782016	0.47975
AC110709.1	1:274306068-274306467	1	16	OK	0.667702	1.79778	1.42894	0.624269	0.58735
Cpeb4	10:15984520-16047349	1	16	OK	9.51306	25.5923	1.42773	2.54504	0.00845
Ripk2	5:29838746-29870735	1	16	OK	3.938	10.5926	1.42753	2.2658	0.0282
Gpr182	7:70980421-71072689	1	16	OK	0.26008	0.698965	1.42626	0.215827	0.623
Atf6	13:89053440-89243313	1	16	OK	18.1735	48.7992	1.42502	2.58422	0.00895
Ctrc	5:160394579-160405050	1	16	OK	0.192488	0.516837	1.42494	0.735905	0.4471
S100a5	2:190001716-190005871	1	16	OK	1.55338	4.16311	1.42225	0.902557	0.3754
Txnrd3	4:121612331-121650571	1	16	OK	8.17766	21.9044	1.42146	2.34594	0.01825
Calhm4	20:27575532-27664595	1	16	OK	0.763317	2.04383	1.42092	0.618398	0.43675
Zfp597	10:11847101-11922043	1	16	OK	2.93329	7.8484	1.41988	0.833176	0.3711
AABR07066529.1	9:10783431-10790277	1	16	OK	3.55279	9.4936	1.418	2.18589	0.03015
Snapc2	12:2537274-2540668	1	16	OK	9.58777	25.5062	1.41158	2.22182	0.02785
Mafg	10:109802877-109811436	1	16	OK	30.2108	80.2697	1.40979	2.11202	0.02495
AABR07005506.1	1:183628854-183635417	1	16	OK	1.80096	4.77217	1.40588	1.08044	0.1691
Smox	3:124068752-124102240	1	16	OK	0.673174	1.78363	1.40577	1.38374	0.16205
LOC691113	4:100178082-100215817	1	16	OK	9.92033	26.2842	1.40574	1.3384	0.20865
AABR07064983.2	6:103606332-103633275	1	16	OK	0.238621	0.630874	1.40263	0.73889	0.48615
RT1-A1	20:5334106-5445553	1	16	OK	8.90979	23.537	1.40147	0.14516	0.59565
Nfxl1	14:38192445-38233852	1	16	OK	8.22191	21.7192	1.40142	2.38242	0.01695
LOC498826	18:15272570-15284077	1	16	OK	0.233766	0.616254	1.39846	0.745647	0.48245
Lpin3	3:156875157-156899436	1	16	OK	0.32393	0.851813	1.39485	1.39284	0.2377
Fbxl8,Hsf4	19:37179497-37231912	1	16	OK	4.20862	11.0623	1.39423	0.808345	0.41185
Bcl2l1	3:148259595-148313913	1	16	OK	22.9828	60.41	1.39423	1.79466	0.0639
Ifngr2	11:31694338-31712611	1	16	OK	11.825	31.064	1.3934	2.40825	0.022
AC107446.1	3:57718126-57747513	1	16	OK	4162.23	10924.4	1.39213	0.0776915	0.59025
Unc13b	5:58505499-58715576	1	16	OK	0.153853	0.403569	1.39126	1.28113	0.18705
Chit1	13:50974871-50994643	1	16	OK	0.225258	0.590611	1.39063	1.0344	0.31545
Zfp566	1:88415256-88428685	1	16	OK	2.78701	7.30611	1.39039	1.87134	0.0569
Mxd4	14:81819391-81833456	1	16	OK	11.0578	28.9137	1.38669	1.89289	0.04545
Abtb1	4:120777975-120784887	1	16	OK	5.11562	13.362	1.38516	2.00436	0.0444
Rxrb	20:3817178-3829140	1	16	OK	9.78469	25.5392	1.38412	0.646584	0.2801
Aox1	9:64929530-65007873	1	16	OK	8.71483	22.7367	1.38348	1.08663	0.02055
AABR07072169.1	10:84713553-84718763	1	16	OK	0.39468	1.02767	1.38062	0.810072	0.28435
Ern1	10:94588554-94681963	1	16	OK	6.44023	16.75	1.37898	2.43662	0.01355
Lhx3	3:3653915-3661810	1	16	OK	0.451215	1.17313	1.37847	1.12992	0.2432
Tbc1d17	1:100807820-100845392	1	16	OK	9.15534	23.7814	1.37715	0.793685	0.34555
Thegl	14:33389512-33430956	1	16	OK	0.974717	2.52922	1.37564	1.23694	0.2334
Hoxc4,Hoxc6	7:144612424-144650129	1	16	OK	5.35011	13.8743	1.37477	1.74444	0.0753
Tmem79	2:187697508-187706321	1	16	OK	0.208322	0.539894	1.37386	0.218281	0.4801
Sp1	7:144014172-144044629	1	16	OK	21.3113	55.1576	1.37194	2.64817	0.0094
Sbf1	7:130260484-130288509	1	16	OK	0.292594	0.757099	1.37158	0.122535	0.609
Eqtn	5:113871229-113880911	1	16	OK	0.260836	0.674014	1.36963	0.764079	0.4961
Pbx3	3:13182023-13701761	1	16	OK	15.4345	39.8229	1.36744	1.68349	0.0871
Dhx58	10:88599679-88611105	1	16	OK	0.318626	0.821273	1.366	1.19486	0.21585
Wipi1	10:97771263-97896525	1	16	OK	13.0992	33.7586	1.36578	2.13123	0.02675
Tnfsf13	10:56286886-56289952	1	16	OK	0.314955	0.810399	1.36348	1.03598	0.36385
Camk2n1	5:156876466-156879349	1	16	OK	0.846085	2.17481	1.36202	0.800996	0.30245
Arl14	2:165835590-165868079	1	16	OK	1.04147	2.67574	1.36132	0.847373	0.3927
Pspn	9:10044755-10047507	1	16	OK	0.596012	1.52975	1.35989	0.309284	0.64225
Msh5	20:5020666-5037103	1	16	OK	0.810108	2.07684	1.3582	1.46732	0.1335
Rec8	15:34295719-34314345	1	16	OK	0.312367	0.799812	1.35642	0.203072	0.48285
Ell	16:20594071-20641908	1	16	OK	4.21579	10.7862	1.35531	2.12517	0.0376
Adm	1:175445087-175447259	1	16	OK	28.4689	72.7855	1.35427	2.36983	0.02065
LOC100912008	3:4869794-4876317	1	16	OK	0.326156	0.833552	1.35371	0.852525	0.40305
Kdm4b	9:10653215-10734092	1	16	OK	5.77239	14.7507	1.35354	1.43617	0.0303
Tmem86a	1:103172986-103177417	1	16	OK	0.754709	1.92635	1.35187	1.21939	0.2337
Phf13	5:169161411-169167831	1	16	OK	10.6403	27.1296	1.35033	2.33363	0.0266
Mbtd1	10:81592113-81645493	1	16	OK	3.9345	10.0169	1.34818	2.1772	0.0269
AC141959.1	6:137335298-137353388	1	16	OK	7.74657	19.7099	1.34729	2.65981	0.0081
Bax,LOC100360087	1:101448330-101457227	1	16	OK	3467.39	8795.02	1.34284	2.66338	0.0087
Rnf185	14:83648401-83685273	1	16	OK	12.5639	31.8611	1.34251	2.37711	0.018
Akap6	6:73553209-73995109	1	16	OK	1.31243	3.32527	1.34123	2.10126	0.0341
Cebpg	1:91286980-91296730	1	16	OK	25.4259	64.3386	1.33938	2.46908	0.011
LOC100361636	14:107392895-107395385	1	16	OK	0.314013	0.794579	1.33936	1.17836	0.23825
Fer	9:111558477-111982348	1	16	OK	4.10307	10.3821	1.33933	0.847152	0.45835
Setmar	4:140092351-140105316	1	16	OK	0.66793	1.69003	1.33928	1.42977	0.15315
Txnip	2:198683158-198686974	1	16	OK	55.9274	141.502	1.33919	2.60643	0.0116
Tollip	1:214823977-214844858	1	16	OK	58.1644	147.054	1.33814	2.62186	0.01175
Sts	X:45420595-45428750	1	16	OK	0.62224	1.57019	1.3354	1.27927	0.2093
Hsdl1	19:52209394-52245929	1	16	OK	10.9309	27.5511	1.3337	2.31792	0.01755
Ppm1n	KL567892.1:30396-32279	1	16	OK	1.19138	2.99954	1.33211	1.06455	0.30365
Blcap	3:154027635-154046330	1	16	OK	21.1211	53.0175	1.32779	1.84741	0.0597
Hes3	5:169464988-169467153	1	16	OK	0.163258	0.409478	1.32663	0.712322	0.48495
Impact	18:4325874-4346769	1	16	OK	42.5334	106.525	1.32452	2.58913	0.012
LOC686087	14:87699480-87702120	1	16	OK	8.72994	21.8601	1.32426	2.13799	0.0306
LOC103690149	1:17446416-18058055	1	16	OK	30.1177	75.3823	1.32361	0.808447	0.40625
Iqch,RGD1309779	8:68308267-68525924	1	16	OK	8.15434	20.3861	1.32195	1.42088	0.14785
Gstt2	20:13760414-13764480	1	16	OK	7.30338	18.2509	1.32133	1.7817	0.0789
Scpep1	10:76230372-76263866	1	16	OK	53.0531	132.526	1.32077	2.48831	0.0172
Egf	2:68820614-68895920	1	16	OK	0.146116	0.364958	1.32061	0.822051	0.42925
Gpbp1l1	5:135412255-135439577	1	16	OK	17.8416	44.5393	1.31983	2.17118	0.0257
Clcn7	10:14492835-14518168	1	16	OK	10.1968	25.4389	1.31892	2.33388	0.02015
Ergic2	4:182483193-182604081	1	16	OK	0.913243	2.27819	1.31882	0.258426	0.5504
Txndc16	15:19472520-19547271	1	16	OK	2.95048	7.3576	1.31829	1.98514	0.0599
Slc38a2	7:138088648-138101352	1	16	OK	170.473	424.626	1.31665	2.6374	0.00895
Pnpla7	3:2182956-2261878	1	16	OK	0.933633	2.31164	1.30799	1.44478	0.15895
Gaa	10:108378483-108413059	1	16	OK	45.6144	112.889	1.30735	2.40147	0.0122
AABR07058985.2	4:104453-109989	1	16	OK	0.720834	1.78344	1.30692	1.47212	0.12305
Xylt1	1:186977934-187267685	1	16	OK	1.62629	4.01647	1.30434	1.2971	0.201
Wars2	2:201170469-201259084	1	16	OK	4.52758	11.1799	1.3041	1.76099	0.0716
Fam214a	8:81863440-81941536	1	16	OK	4.30637	10.6319	1.30385	2.07014	0.0397
AABR07007130.2,Zfp950	1:282479770-282513139	1	16	OK	150.798	371.802	1.30191	0.195697	0.66265
Slc35f5	13:41882767-41922339	1	16	OK	14.936	36.8129	1.30141	2.29135	0.02505
AABR07031533.3	18:18098695-18104972	1	16	OK	5.32316	13.1003	1.29924	0.479459	0.58495
Atg14	15:24343313-24374753	1	16	OK	2.092	5.14528	1.29836	1.83606	0.0748
Pgam2	14:86029190-86050219	1	16	OK	0.609625	1.49918	1.29818	0.376183	0.67825
Opn3	13:93716480-93747016	1	16	OK	4.2923	10.5501	1.29744	1.69369	0.06515
Niban1	13:68949225-69103292	1	16	OK	16.6318	40.8675	1.29701	2.48126	0.0156
Lrrc8b	14:5414884-5480699	1	16	OK	10.4911	25.7691	1.29647	2.05974	0.0355
Abca8	10:98236792-98308013	1	16	OK	0.341591	0.839028	1.29645	0.747024	0.396
Mef2b	16:21001205-21017163	1	16	OK	0.37134	0.91108	1.29484	0.941319	0.347
Gnpda2	14:62609483-62646110	1	16	OK	14.6096	35.8385	1.2946	1.45581	0.1473
Fam102a	3:11554456-11586303	1	16	OK	16.4194	40.25	1.29359	2.37575	0.01905
Gip	10:83840302-83848396	1	16	OK	0.421304	1.0324	1.29307	0.689452	0.5143
Card14	10:108440949-108473377	1	16	OK	0.379385	0.928908	1.29187	0.642868	0.56325
Rnf44	17:10458017-10472447	1	16	OK	18.6047	45.4867	1.28978	2.29589	0.0165
Jdp2	6:109465621-109505161	1	16	OK	22.3844	54.693	1.28886	2.15787	0.03435
Lonrf1	16:59564418-59595159	1	16	OK	3.3542	8.19036	1.28796	1.94663	0.0448
Etv5	11:82194609-82252146	1	16	OK	3.97278	9.69478	1.28706	1.94096	0.0537
Znrf2	4:85008436-85096014	1	16	OK	8.83797	21.5437	1.28548	2.21332	0.02355
Bnip1,Crebrf	10:16677076-16752286	1	16	OK	19.214	46.8023	1.28442	1.69788	0.08005
AABR07049329.1	5:117503080-117542830	1	16	OK	4.83491	11.7766	1.28436	1.50295	0.17355
Tef	7:123033965-123058604	1	16	OK	27.8479	67.7371	1.28238	2.06369	0.023
Ftl1	5:152325870-152326778	1	16	OK	1793.87	4362.68	1.28214	2.5473	0.01555
RGD1309748	10:6841070-6870011	1	16	OK	12.1199	29.4312	1.27997	2.28422	0.02255
Acap2	11:73078928-73193496	1	16	OK	23.2928	56.4259	1.27648	2.43454	0.0161
Il15ra	17:70451410-70481791	1	16	OK	1.53951	3.72711	1.27559	1.4505	0.1621
Gnpda1	18:31479116-31487671	1	16	OK	75.3085	182.303	1.27545	2.44643	0.01895
Ifi27l2b	6:127336304-127340167	1	16	OK	23.0236	55.7254	1.27522	1.57221	0.1166
Usp50	3:119224942-119247449	1	16	OK	0.140609	0.340306	1.27514	0.831586	0.41565
Cspg5	8:118333705-118347879	1	16	OK	0.292419	0.707538	1.27477	1.0064	0.3403
Polm	14:86069015-86078968	1	16	OK	0.188926	0.456932	1.27416	0.462955	0.56155
Fam117a	10:83132519-83198679	1	16	OK	0.972429	2.35157	1.27396	1.31587	0.19335
Htatip2	1:105089943-105109461	1	16	OK	0.233841	0.565455	1.27388	0.942673	0.35135
Tmem251	6:126620596-126636484	1	16	OK	8.95324	21.6276	1.27239	0.677617	0.3936
Unkl	10:14547167-14597981	1	16	OK	1.82547	4.40792	1.27183	1.35406	0.1703
Kmt5b	1:219000843-219050211	1	16	OK	11.8212	28.5092	1.27005	2.15659	0.027
Cd101	2:203375549-203413125	1	16	OK	0.176065	0.424083	1.26824	1.09314	0.25545
Gna13	10:97647110-97684730	1	16	OK	21.474	51.6413	1.26594	2.42035	0.0171
Bcl7b	12:24543758-24556976	1	16	OK	22.2011	53.3867	1.26585	2.22888	0.0296
Klhdc8b	8:117231768-117252119	1	16	OK	24.7032	59.3974	1.2657	1.90208	0.05915
AABR07033590.1	11:29283937-29300246	1	16	OK	0.243816	0.585606	1.26414	0.896516	0.3524
Irak3	7:64922736-64983085	1	16	OK	9.09201	21.8049	1.26198	2.17594	0.0269
LOC108348137	X:105911924-105915821	1	16	OK	0.427239	1.02234	1.25877	1.19679	0.2412
Slc6a8	X:157129986-157139291	1	16	OK	12.6399	30.1998	1.25655	2.24429	0.0287
Pim1	20:8165306-8169555	1	16	OK	5.96687	14.2519	1.2561	1.71425	0.08185
Pdgfa	12:17732363-17756188	1	16	OK	0.362435	0.865425	1.25569	0.371259	0.64915
U6	5:154463136-154487696	1	16	OK	0.247114	0.589847	1.25517	0.948472	0.4275
Bod1	10:16259727-16266061	1	16	OK	15.05	35.91	1.25462	2.06067	0.04475
LOC108351703	8:55274174-55276244	1	16	OK	0.300933	0.717405	1.25335	0.556469	0.597
Zfp819	1:99524411-99539227	1	16	OK	0.228103	0.543574	1.25279	0.969072	0.3672
Klf9	1:240908037-240934957	1	16	OK	11.1885	26.6596	1.25263	2.26328	0.025
Dedd2	1:82072543-82120902	1	16	OK	5.63167	13.4094	1.25161	0.691088	0.5157
Gab1	19:30794570-30902008	1	16	OK	0.283529	0.674367	1.25004	0.356618	0.67585
Ccnt2	13:44475965-44516763	1	16	OK	6.17088	14.6769	1.25	1.94973	0.05785
Tnip2	14:81487754-81506499	1	16	OK	4.27016	10.1486	1.24892	1.72214	0.07565
Arfgap3	7:124149750-124198200	1	16	OK	63.1653	150.057	1.2483	2.3639	0.01755
Myh9l1	7:118992355-119071712	1	16	OK	0.812644	1.93036	1.24818	1.78212	0.06405
AABR07027212.1	17:19533920-19540033	1	16	OK	8.27973	19.6509	1.24694	0.479281	0.16375
AABR07059632.3	4:28220397-28224858	1	16	OK	0.186511	0.442494	1.2464	1.1975	0.24545
Galm	6:2808840-2860744	1	16	OK	15.9717	37.8858	1.24614	2.20993	0.02955
Gpr146	12:17277634-17380494	1	16	OK	1.26414	2.99674	1.24524	0.616587	0.3802
Hexa	8:64325306-64352809	1	16	OK	47.9936	113.545	1.24235	2.30933	0.0215
Acot2	6:107422835-107467487	1	16	OK	4.63614	10.9609	1.24137	1.25728	0.2029
Arhgap22	16:9486831-9613528	1	16	OK	21.8852	51.6961	1.2401	2.26715	0.02635
Kdsr	13:26776137-26812277	1	16	OK	18.2786	43.1459	1.23907	1.63141	0.0885
Sema6b	9:10924474-10951252	1	16	OK	2.73606	6.45078	1.23737	1.8039	0.07525
Ulk1	12:51908115-51934702	1	16	OK	7.0887	16.7112	1.23722	2.13501	0.0334
AABR07043276.1	19:26979210-26983505	1	16	OK	3.06721	7.22691	1.23645	1.17222	0.24225
Pigl	10:48773222-48832370	1	16	OK	1.8402	4.33548	1.23633	1.33172	0.1709
Zfyve26	6:102409216-102472944	1	16	OK	4.39092	10.3338	1.23477	2.21144	0.025
Rab40c,Wfikkn1	10:15241589-15283114	1	16	OK	5.96637	14.0411	1.23473	1.56005	0.0943
Csgalnact2	4:150153843-150185044	1	16	OK	16.3435	38.4343	1.23368	2.25867	0.02615
Zswim9	1:75335893-75354820	1	16	OK	1.06864	2.51264	1.23343	1.44551	0.1519
Bcdin3d	7:141132132-141136700	1	16	OK	1.12041	2.63413	1.2333	1.15729	0.24285
Stx5	1:224939496-224955982	1	16	OK	32.8327	77.148	1.2325	2.2236	0.0239
Micb	1:79754586-79788381	1	16	OK	1.14869	2.69825	1.23204	1.18123	0.24835
Hebp1	4:168903564-168933079	1	16	OK	29.8719	70.1266	1.23117	2.09395	0.03705
Epc2	3:33641398-33741225	1	16	OK	9.25896	21.7229	1.23029	2.17299	0.03045
AABR07049035.1	5:100864524-100883064	1	16	OK	0.202585	0.475003	1.22941	0.646828	0.5255
Slc38a7	19:9622589-9638222	1	16	OK	9.6873	22.6881	1.22777	2.04646	0.0415
Tfe3	X:15574596-15587689	1	16	OK	19.4911	45.615	1.22669	2.15619	0.02945
Unc13d	10:104613835-104628676	1	16	OK	0.267391	0.625261	1.22551	1.03078	0.33035
Itpkc	1:84018858-84040433	1	16	OK	2.76115	6.4507	1.22419	1.84276	0.067
Slc7a11	2:139453773-139528671	1	16	OK	6.53584	15.2686	1.22412	2.23318	0.025
Acrbp,Ing4	4:157554182-157568844	1	16	OK	10.4741	24.4609	1.22365	1.90814	0.05885
AC111319.2	9:71388274-71398583	1	16	OK	2.3093	5.38605	1.22177	1.32012	0.19425
AABR07041109.1	X:119532512-119532965	1	16	OK	0.39257	0.915353	1.22138	0.537585	0.6149
Mtfp1	14:84330217-84334066	1	16	OK	3.21475	7.48961	1.22018	1.46474	0.1428
Dcst2	2:188672404-188704462	1	16	OK	3.30976	7.70492	1.21905	1.89836	0.0553
Ezh1	10:89104026-89130339	1	16	OK	9.85171	22.8542	1.21402	2.18646	0.03425
Mpv17l2	16:20432898-20439206	1	16	OK	10.0486	23.2987	1.21325	1.7934	0.06655
Mllt10	17:84851143-84981134	1	16	OK	11.9696	27.7094	1.211	2.073	0.0283
Hsd3b7	1:199248455-199251740	1	16	OK	10.8692	25.1418	1.20984	1.96939	0.05145
Zdhhc24	1:220137256-220144319	1	16	OK	5.05911	11.6924	1.20861	1.79321	0.06675
Bfar	10:1464764-1497653	1	16	OK	16.9324	39.121	1.20815	1.99805	0.03355
Dnajc28	11:31770164-31772984	1	16	OK	1.15654	2.67118	1.20766	1.28982	0.19845
Eif4ebp1	16:68954874-68968248	1	16	OK	98.8319	228.157	1.20698	2.21013	0.0266
Bri3	12:12322242-12330939	1	16	OK	80.139	184.589	1.20374	2.00233	0.0399
Layn	8:55447708-55467755	1	16	OK	5.77205	13.2863	1.20279	1.73765	0.069
AC129138.1	4:157230768-157235367	1	16	OK	6.13798	14.1268	1.2026	0.05112	0.63395
Hspa9	18:27731071-27749235	1	16	OK	143.788	330.911	1.2025	2.41934	0.01995
LOC102551929	1:220869804-220890712	1	16	OK	0.281286	0.646793	1.20127	0.028385	0.6396
AABR07014836.1	14:33563885-33614919	1	16	OK	0.412092	0.946285	1.19931	0.0469012	0.63795
Ap5s1	3:123754056-123760246	1	16	OK	2.83426	6.50764	1.19916	1.32577	0.1747
AABR07063346.1	6:29483613-29592336	1	16	OK	0.819067	1.87826	1.19734	0.974037	0.2638
Sfr1	1:267483144-267509350	1	16	OK	96.1462	220.131	1.19506	2.28358	0.0218
Popdc2	11:64936691-64952687	1	16	OK	0.473113	1.08282	1.19454	1.02428	0.3545
Slc6a6	4:123638615-123713495	1	16	OK	47.3278	108.25	1.19361	2.22979	0.01535
Sh2b3	12:40244080-40265757	1	16	OK	12.1354	27.7472	1.19312	2.14842	0.0377
P2rx4	12:39308024-39325925	1	16	OK	4.50927	10.2961	1.19114	1.66881	0.0954
Repin1	4:78232265-78237477	1	16	OK	2.72396	6.21635	1.19036	1.62292	0.10325
Odaph	14:17575757-17582823	1	16	OK	0.462776	1.05604	1.19028	0.439247	0.5873
Cracr2a	4:160122953-160238749	1	16	OK	0.859069	1.96025	1.19019	1.68445	0.09085
AABR07070957.1	8:93439647-93440007	1	16	OK	1.02406	2.33486	1.18904	0.52335	0.6152
Alpk1	2:231996087-232137422	1	16	OK	1.11085	2.53076	1.1879	1.74632	0.08365
Efna1	2:188588795-188597639	1	16	OK	13.1198	29.8648	1.1867	1.8777	0.04845
Trnp1	5:151703143-151709947	1	16	OK	4.44362	10.1033	1.18502	1.53666	0.11645
Nudt4	7:36643915-36660340	1	16	OK	136.613	310.217	1.18318	2.32734	0.01655
Nr2c2	4:123978369-124080949	1	16	OK	17.5902	39.9039	1.18176	1.35147	0.08565
Rab42	5:150480447-150484207	1	16	OK	4.2113	9.55046	1.1813	1.38426	0.07255
Ptpn23	8:118628776-118651238	1	16	OK	9.10531	20.6382	1.18054	2.12435	0.03885
Gsta1	9:27368271-27452902	1	16	OK	13.8317	31.3382	1.17994	1.88884	0.0591
LOC100912483	10:58784509-58787665	1	16	OK	0.660831	1.49472	1.17752	0.755918	0.32215
AABR07039316.1	X:73659182-73691861	1	16	OK	0.255407	0.576497	1.17451	0.567937	0.39945
Ubald2	10:105392657-105397561	1	16	OK	90.7074	204.624	1.17368	1.27557	0.14985
Rgs7	13:93095199-93535828	1	16	OK	1.12385	2.53054	1.17099	1.45307	0.1683
AABR07043389.1	19:27659088-28129255	1	16	OK	0.259792	0.58337	1.16705	0.081015	0.6095
Tpp1	1:170588034-170594168	1	16	OK	25.6323	57.5257	1.16624	2.12858	0.0384
Ubap1	5:57738310-57845563	1	16	OK	19.2762	43.252	1.16595	1.91042	0.05935
Znf740	7:143781701-143820442	1	16	OK	11.0348	24.7413	1.16486	1.91071	0.0525
AABR07058656.1	7:129842146-129856582	1	16	OK	1.23919	2.77701	1.16414	0.927525	0.37075
ENSRNOG00000054872	10:105645720-105649944	1	16	OK	15.3274	34.3361	1.16361	1.60395	0.11235
AABR07018533.1	15:64190605-64191115	1	16	OK	0.29109	0.65135	1.16197	0.4288	0.58785
Plekhf1	1:94609376-94616558	1	16	OK	14.5866	32.632	1.16165	1.89694	0.0575
AABR07049792.1	5:138364166-138462864	1	16	OK	0.725133	1.62177	1.16125	0.245793	0.5393
Paip2	18:28397310-28428117	1	16	OK	45.3384	101.398	1.16123	2.13421	0.0283
Trpv2	10:48903539-48925030	1	16	OK	0.238997	0.534323	1.16072	0.885678	0.417
Neurl1	1:266952560-267038883	1	16	OK	0.180513	0.403538	1.1606	0.79882	0.3828
Crb1	13:56264905-56462834	1	16	OK	1.81061	4.04708	1.1604	1.22576	0.2703
Ctsd	1:215541541-215553451	1	16	OK	350.583	782.226	1.15783	2.33824	0.02385
Lztfl1	8:132775586-132790839	1	16	OK	4.60831	10.2812	1.1577	1.57994	0.1136
Ca11	1:101682171-101687293	1	16	OK	0.45827	1.02238	1.15766	0.861579	0.4177
Cplx2	17:10753868-10829405	1	16	OK	6.66129	14.8423	1.15584	1.99875	0.0457
AABR07002674.1	1:80190218-80191618	1	16	OK	5.39591	12.0083	1.15409	1.20434	0.24205
Spata2	3:164229214-164261402	1	16	OK	5.42871	12.0742	1.15324	1.1731	0.2437
LOC103689920	10:35044233-35054225	1	16	OK	2.81511	6.25697	1.15227	1.75717	0.07675
LOC102552527	1:61258734-61277130	1	16	OK	1.69322	3.76289	1.15208	1.52829	0.14465
AABR07059258.1	4:12366292-12499717	1	16	OK	0.589247	1.30946	1.15202	0.563971	0.6063
Matn3	6:34071427-34091461	1	16	OK	1.08514	2.4101	1.15122	1.07822	0.29905
Rnf169	1:164916868-164977639	1	16	OK	1.92493	4.27387	1.15074	1.80825	0.06785
Map3k2	18:24961163-25033773	1	16	OK	6.01548	13.3513	1.15023	2.09528	0.0384
AABR07056680.1	7:35634403-35847617	1	16	OK	0.635048	1.40933	1.15008	0.14175	0.68115
Gmeb1	5:150405917-150459565	1	16	OK	4.77953	10.5984	1.1489	1.83143	0.064
AABR07053509.1	3:111767155-111834210	1	16	OK	0.812271	1.80006	1.14801	0.0633016	0.60065
Hist1h2bl	17:44748481-44748862	1	16	OK	0.437706	0.969473	1.14724	0.423365	0.58785
Zfp708	2:86468740-86559102	1	16	OK	0.703289	1.55719	1.14676	1.24768	0.2149
Gbp6	14:5928736-5945321	1	16	OK	0.249622	0.552155	1.14533	0.871359	0.43575
Prdm10	8:32422215-32526351	1	16	OK	3.92045	8.66417	1.14404	1.58661	0.08385
Vat1	10:89366898-89380101	1	16	OK	169.562	374.652	1.14374	2.22505	0.025
Asb14	16:2537247-2602305	1	16	OK	0.429513	0.948716	1.14328	0.277205	0.7205
Sars1	2:211219749-211235467	1	16	OK	127.871	282.355	1.14282	2.23551	0.02875
Wdsub1	3:45925007-45955490	1	16	OK	6.17581	13.6234	1.14139	1.72142	0.08575
AABR07009978.1	2:119139716-119153753	1	16	OK	1.49196	3.29096	1.14131	0.0767185	0.64405
Ttc17	3:83198820-83306928	1	16	OK	5.14936	11.3548	1.14084	1.90743	0.0548
LOC500475	5:78384443-78409050	1	16	OK	0.486033	1.07155	1.14058	1.06175	0.29845
Kifc3	19:10305278-10339178	1	16	OK	39.3872	86.8297	1.14046	2.13935	0.0307
Rsrp1	5:153258936-153266205	1	16	OK	27.1872	59.8773	1.13908	1.9006	0.0525
LOC102547954	10:70133509-70220582	1	16	OK	0.215077	0.4729	1.13668	0.0389764	0.6006
AABR07035428.1	12:14161997-14244475	1	16	OK	3.50201	7.68908	1.13463	0.457241	0.4259
AABR07039218.1	X:72376999-72515366	1	16	OK	0.829865	1.82003	1.13301	0.44945	0.58985
Dennd4a	8:70293353-70407375	1	16	OK	5.01747	11.0006	1.13255	2.01355	0.05155
Hexb	2:27942545-28003186	1	16	OK	34.4279	75.4249	1.13146	1.20932	0.20905
7SK	10:4578468-4644570	1	16	OK	1.02105	2.23562	1.13063	0.0502492	0.6009
Ubap1l	8:70884490-70896501	1	16	OK	0.201202	0.439855	1.12838	0.705164	0.4658
Maf1	7:117417686-117420719	1	16	OK	36.5864	79.9166	1.12719	2.05052	0.04245
Ldb2	14:70780229-71112584	1	16	OK	0.978889	2.13744	1.12667	1.33763	0.22645
Ddit4	20:29509288-29511382	1	16	OK	76.8394	167.762	1.1265	2.12511	0.036
Sap18	10:89635674-89636193	1	16	OK	1.87896	4.1018	1.12632	0.854646	0.4156
Bicra	1:77869019-77943866	1	16	OK	7.94664	17.3446	1.12607	1.85091	0.06445
Rab20	16:83358115-83382326	1	16	OK	5.66579	12.3601	1.12534	1.58474	0.11485
Stk11ip	9:82718698-82734393	1	16	OK	6.84619	14.9337	1.1252	1.85242	0.07355
Nepro	11:60919452-60931794	1	16	OK	9.7231	21.2068	1.12504	1.82524	0.06665
Tspan5	2:244057847-244224058	1	16	OK	15.9108	34.7022	1.12502	1.93914	0.0496
Zmiz1	16:1748992-1954621	1	16	OK	34.6203	75.3164	1.12135	0.284786	0.3117
Zfp763	7:15297003-15315259	1	16	OK	2.11939	4.61008	1.12114	1.23371	0.24075
Alkbh5	10:46904918-46931568	1	16	OK	14.1446	30.7619	1.1209	2.0069	0.0429
LOC499331	1:234665904-234670113	1	16	OK	22.7414	49.4448	1.1205	1.97712	0.04715
Mtmr14	4:145195069-145238097	1	16	OK	5.76642	12.5366	1.1204	1.72172	0.07995
Apol11a	7:118836473-118847080	1	16	OK	0.242681	0.527271	1.11948	0.712659	0.4759
Map11	12:19573892-19582208	1	16	OK	4.93498	10.7189	1.11904	0.881388	0.33795
Frat2	1:261088663-261090897	1	16	OK	7.00495	15.2136	1.11891	1.66842	0.08605
Psca	7:116034103-116106368	1	16	OK	0.324744	0.705121	1.11857	0.415608	0.5895
Pxk	15:18548211-18616589	1	16	OK	11.9787	26.0045	1.11829	1.89516	0.05825
Prr32	X:131617797-131619728	1	16	OK	0.159388	0.345895	1.11779	0.599791	0.55435
AABR07044167.1	19:60942541-60960948	1	16	OK	0.202962	0.440433	1.11771	0.491956	0.6196
Mospd1	X:157745939-157773108	1	16	OK	7.71073	16.7066	1.11548	1.32857	0.2004
Zfand2a	12:17252092-17263477	1	16	OK	35.8646	77.694	1.11524	2.09584	0.0372
AABR07049578.1	5:129338423-129345224	1	16	OK	5.12774	11.1067	1.11504	0.512391	0.2002
Clk1	9:65296777-65308012	1	16	OK	29.6287	64.1712	1.11493	1.8893	0.0521
Irx2	1:33270392-33275818	1	16	OK	7.23358	15.6613	1.11443	1.65515	0.11795
LOC100363294	18:27553918-27557699	1	16	OK	0.183734	0.397635	1.11383	0.573805	0.408
Nxf7	X:106049074-106066337	1	16	OK	4.32653	9.35399	1.11237	1.65724	0.09715
Ngrn,Ttll13	1:142014957-142056336	1	16	OK	15.4819	33.4345	1.11076	1.1603	0.24485
Tsacc	2:187657045-187668708	1	16	OK	0.21703	0.468591	1.11043	0.357054	0.58145
Ier5	13:72742209-72744303	1	16	OK	50.9572	109.998	1.11012	1.99405	0.0419
LOC108350575	3:173102787-173479306	1	16	OK	1.21605	2.62322	1.10914	0.166212	0.6444
Pdcd4	1:274625223-274648218	1	16	OK	24.7302	53.3309	1.1087	2.03002	0.0438
Cat	3:93379873-93412058	1	16	OK	25.0058	53.8123	1.10567	2.05493	0.0425
Epc1	17:57303391-57394986	1	16	OK	9.1547	19.6906	1.10492	1.83943	0.0636
Cep76	18:63359831-63409600	1	16	OK	22.4111	48.1734	1.10402	1.78398	0.0732
Parp11	4:160020466-160059981	1	16	OK	2.58518	5.55488	1.10349	1.56729	0.11165
Ctsw	1:220844557-220848800	1	16	OK	0.227349	0.488	1.10197	0.822368	0.43575
Prnp	3:124515977-124531316	1	16	OK	57.4575	123.295	1.10155	2.11757	0.03815
Atg12	18:40721799-40797761	1	16	OK	20.0988	43.0523	1.09899	1.34496	0.1799
Hsf2	20:38935819-38965397	1	16	OK	0.297174	0.636449	1.09874	0.159653	0.69415
Plet1	8:54925606-54937177	1	16	OK	0.175207	0.375232	1.09872	0.618568	0.56915
Tmem178b	4:68011931-68059249	1	16	OK	0.233354	0.499661	1.09843	1.24462	0.2172
Tbx3	12:42479680-42494308	1	16	OK	12.052	25.802	1.09821	1.88688	0.0559
Pomp	12:8976584-8989214	1	16	OK	0.587896	1.25825	1.09778	0.589055	0.56175
Cstb	20:10966330-10968432	1	16	OK	190.201	406.385	1.09532	2.01952	0.04635
AABR07038926.1	X:64093021-64096840	1	16	OK	5.50432	11.7403	1.09284	1.57711	0.1053
Itga1,Pelo	2:47120337-47281421	1	16	OK	67.4217	143.777	1.09254	1.72776	0.08645
Nnmt	8:52925174-52946009	1	16	OK	24.4282	52.0078	1.09018	1.81454	0.0618
Il15	19:23542635-23609393	1	16	OK	2.70368	5.75588	1.09011	1.25479	0.2168
AABR07011682.1	2:165917469-166218774	1	16	OK	3.41233	7.25225	1.08767	0.148923	0.69935
Luc7l2	4:66290315-66359547	1	16	OK	1.65768	3.52089	1.08677	0.353798	0.5486
Tctn1	12:39790954-39850567	1	16	OK	1.60712	3.41309	1.0866	1.42004	0.15375
Rragc	5:141572535-141590781	1	16	OK	57.1371	121.255	1.08555	2.09966	0.0362
Bend6	9:38297321-38351024	1	16	OK	2.73918	5.81279	1.08549	1.38385	0.1697
AC130053.4,ENSRNOG00000054081,ENSRNOG00000056200	3:163787100-163847671	1	16	OK	47.4769	100.705	1.08484	1.40871	0.1242
Maml1	10:35765718-35800120	1	16	OK	5.71709	12.1166	1.08363	1.85934	0.0669
Rwdd3	2:224710347-224723112	1	16	OK	2.37692	5.03717	1.08352	1.25506	0.21275
Lsmem1	6:60114102-60124274	1	16	OK	0.411782	0.87154	1.08169	0.997213	0.34015
Fam227b	3:118109405-118442098	1	16	OK	3.44106	7.28075	1.08124	0.215837	0.54555
Gid4	10:46783978-46810524	1	16	OK	7.9169	16.7361	1.07996	1.85699	0.0704
Zmym6	5:145138458-145186667	1	16	OK	4.62638	9.77157	1.07871	1.58344	0.1264
AABR07054000.1	3:134281806-134462653	1	16	OK	30.6511	64.7206	1.07828	0.410122	0.65965
Casp12	8:2659864-2686160	1	16	OK	8.25728	17.4291	1.07776	1.63487	0.0976
Rnase13	15:28305820-28342298	1	16	OK	2.35406	4.96852	1.07766	0.305809	0.68805
Natd1	10:45061466-45071643	1	16	OK	6.32088	13.3357	1.0771	1.76845	0.0811
Lysmd4	1:128199130-128204958	1	16	OK	2.38761	5.03259	1.07574	1.52829	0.1258
LOC684270	1:72488042-72509431	1	16	OK	10.3942	21.9065	1.07557	1.36674	0.172
Dab2	2:55716695-55769941	1	16	OK	37.8167	79.694	1.07545	2.10578	0.0329
Fbln5	6:125644803-125724190	1	16	OK	26.2315	55.2693	1.07518	1.95149	0.05675
Scd4	1:264093032-264105344	1	16	OK	0.169311	0.356643	1.0748	0.34588	0.5714
Pif1	8:71124750-71132645	1	16	OK	6.9255	14.5848	1.07447	1.60962	0.13165
Zbtb5	5:60538927-60559533	1	16	OK	2.56585	5.40157	1.07394	1.3596	0.12405
AABR07042611.1	19:132134-434666	1	16	OK	3.25781	6.85208	1.07264	0.534666	0.3525
Acad11	8:112594690-112676280	1	16	OK	1.45018	3.04981	1.07248	0.791655	0.43245
AC126486.2	12:12748449-12782146	1	16	OK	0.181753	0.382111	1.07201	0.0403476	0.60485
Dbf4	4:22661979-22996645	1	16	OK	27.1153	56.9549	1.07071	1.79313	0.06095
Frrs1	2:220417208-220473083	1	16	OK	12.8095	26.8725	1.06891	1.63165	0.09655
AABR07041778.1	X:139475639-139476206	1	16	OK	0.84319	1.76795	1.06815	0.541656	0.5405
Slc7a5	19:54693958-54722563	1	16	OK	86.6097	181.593	1.06811	2.0858	0.04205
Btbd19	5:135962910-135995638	1	16	OK	8.0341	16.8349	1.06725	1.68912	0.0865
ENSRNOG00000053988,LOC102549726	20:4638662-5008262	1	16	OK	89.0899	186.666	1.06713	0.544281	0.61495
Atp6v0b	5:136718351-136721379	1	16	OK	134.397	281.454	1.0664	2.01489	0.04725
Tmem42	8:132105442-132108462	1	16	OK	0.829353	1.73672	1.06631	0.858782	0.39505
Abca5	10:98572968-98644979	1	16	OK	4.72501	9.89142	1.06586	1.87905	0.05895
Spns1	1:197771107-197778490	1	16	OK	9.87449	20.6612	1.06515	1.66291	0.09155
Pdcd2l	1:90045508-90057923	1	16	OK	11.113	23.2248	1.06342	1.60969	0.1129
Hmgcl	5:154294805-154308640	1	16	OK	12.702	26.529	1.06252	1.70676	0.0899
AABR07054367.1	3:150114865-150172364	1	16	OK	1.74143	3.63505	1.0617	0.667738	0.474
Ubtd1	1:261229346-261280536	1	16	OK	15.0344	31.3485	1.06012	1.75707	0.08265
Egr1	18:27657627-27661429	1	16	OK	0.241322	0.502587	1.05842	0.786173	0.4622
Thap2	7:58350780-58424317	1	16	OK	2.17654	4.53292	1.0584	0.548056	0.4075
Eif2ak3	4:98648544-98709694	1	16	OK	10.3081	21.4597	1.05786	1.89772	0.062
Gfod2	19:37677237-37725636	1	16	OK	5.99289	12.4751	1.05772	1.35059	0.1648
Mok	6:135228757-135259608	1	16	OK	2.50982	5.22183	1.05697	1.07277	0.3606
Tbc1d20	3:147771982-147790946	1	16	OK	26.8507	55.861	1.05688	1.95672	0.04405
Ier3	20:3438794-3440769	1	16	OK	217.648	452.677	1.05649	1.69912	0.059
Hspb2	8:55176676-55182545	1	16	OK	3.88574	8.08059	1.05627	0.662584	0.4852
Rbm18	3:15444042-15463881	1	16	OK	21.6098	44.9381	1.05625	1.88807	0.06535
Abhd5	8:130973200-131001458	1	16	OK	41.8399	86.8572	1.05376	2.02163	0.04625
Mterf2	7:24638207-24668286	1	16	OK	0.484087	1.00488	1.05369	0.159112	0.70925
Ccser2	16:14090548-14210513	1	16	OK	17.3163	35.9276	1.05296	1.89903	0.0461
Hsd17b11	14:7054867-7104566	1	16	OK	32.0982	66.5936	1.05289	1.86466	0.0598
Idua	14:2041937-2100044	1	16	OK	5.46444	11.3335	1.05244	1.11172	0.2432
Dnajb9	6:64165912-64170190	1	16	OK	15.0879	31.2731	1.05153	1.7542	0.0671
Zfp143	1:174702334-174738126	1	16	OK	7.30621	15.1364	1.05083	1.77518	0.06705
Lats2	15:37943608-38006426	1	16	OK	10.345	21.4216	1.05013	1.89883	0.0561
Wbp2	10:104629682-104637896	1	16	OK	74.7082	154.66	1.04976	1.94516	0.05025
RGD1304624	6:75945888-75996216	1	16	OK	1.6525	3.42081	1.04968	0.980922	0.3047
Tmbim1	9:81560841-81634534	1	16	OK	39.7461	82.2584	1.04935	0.92751	0.2664
Sertad2	14:104786419-104890020	1	16	OK	13.0905	27.0915	1.04932	1.8979	0.0514
Myh7b	3:151126590-151150381	1	16	OK	0.318112	0.657358	1.04715	1.17232	0.2752
Myc	7:102586312-102591240	1	16	OK	47.4228	97.9544	1.04653	1.65003	0.0664
Spg21	8:70994562-71022331	1	16	OK	72.5072	149.765	1.0465	1.95858	0.04835
AABR07035796.1	12:22601607-22610675	1	16	OK	9.08381	18.7557	1.04596	1.7388	0.07615
Mdfic	4:42202837-42282496	1	16	OK	23.5153	48.5487	1.04584	1.95399	0.04905
Vps26c	11:34764720-34791993	1	16	OK	17.4967	36.0837	1.04426	1.84159	0.06045
Slc35e4	14:84163971-84170835	1	16	OK	33.8271	69.6842	1.04265	1.85283	0.05555
AABR07039195.1,LOC102548326	X:71127674-71222898	1	16	OK	1.48487	3.05683	1.0417	0.133088	0.593
Fbxo34	15:24254041-24334892	1	16	OK	7.05202	14.5109	1.04103	1.70015	0.0873
Taf4b	18:6207279-6318219	1	16	OK	10.7094	22.0366	1.04102	1.85737	0.0673
Kctd13	1:198360626-198378934	1	16	OK	6.84182	14.0776	1.04095	1.54873	0.1264
Col5a3	8:21786323-21831668	1	16	OK	3.4629	7.11973	1.03984	1.66707	0.0879
Isg20	1:140601790-140608946	1	16	OK	11.6592	23.9519	1.03867	1.45038	0.14655
Tsc1	3:7219941-7269069	1	16	OK	6.59201	13.5418	1.03863	1.7544	0.08025
Pan3	12:9214122-9337473	1	16	OK	9.9862	20.4862	1.03665	1.70892	0.0831
Shld2	16:10570313-10661704	1	16	OK	8.5659	17.5696	1.03641	1.50064	0.11495
Plk3	5:135997724-136002900	1	16	OK	6.46625	13.2594	1.03601	1.61234	0.103
Slc25a30	15:57811620-57834206	1	16	OK	18.6036	38.1407	1.03575	1.88784	0.0591
Tm7sf2,Vps51	1:221425986-221440718	1	16	OK	24.5034	50.211	1.03502	1.76601	0.07
Ube4b	5:166156032-166259069	1	16	OK	22.8695	46.8605	1.03495	1.9866	0.04905
Fos	6:109300432-109303848	1	16	OK	20.3591	41.7132	1.03483	1.74345	0.07525
Igf2bp2	11:82466070-82621079	1	16	OK	5.59922	11.4703	1.03461	1.70846	0.0976
Nsun4	5:134362679-134382794	1	16	OK	1.56576	3.20641	1.0341	1.2183	0.23645
Vhl	4:145580798-145587845	1	16	OK	11.9402	24.4479	1.03388	1.7658	0.07675
Fbxo8	16:37131344-37198912	1	16	OK	11.8615	24.2855	1.03381	1.33944	0.1643
Brd8	18:27398687-27424175	1	16	OK	16.3862	33.5161	1.03238	1.8583	0.06125
Clcnkb	5:159950391-159963953	1	16	OK	0.294658	0.601635	1.02985	0.560466	0.42345
Sirt2	1:86948878-86971958	1	16	OK	43.5133	88.7948	1.02902	1.83092	0.06535
Dpy30	6:22295434-22316894	1	16	OK	0.652775	1.33181	1.02873	0.149384	0.7072
Shc4	3:117895681-117990973	1	16	OK	1.08459	2.21101	1.02756	0.434188	0.78765
LOC679711	1:24981822-24982606	1	16	OK	12.6061	25.6902	1.0271	0.784396	0.4516
Cyp27b1,Mettl1	7:70311949-70340005	1	16	OK	4.00898	8.16953	1.02702	1.05503	0.29225
Fosl2	6:25598935-25617901	1	16	OK	13.0498	26.5895	1.02683	1.68965	0.0787
Cdkn1b	4:168688120-168693964	1	16	OK	74.6162	151.994	1.02645	1.92399	0.0494
Atp6v1b2	16:22326528-22350155	1	16	OK	43.6493	88.9032	1.02628	1.95861	0.0582
Ggnbp1	20:5609624-5626806	1	16	OK	2.11533	4.30336	1.02458	0.310439	0.6413
Ghitm	16:14370421-14382680	1	16	OK	234.093	476.121	1.02425	1.94301	0.04155
Acot13	17:42241158-42253649	1	16	OK	21.1124	42.9323	1.02397	1.5318	0.1363
Frmd4b	4:129658431-129846642	1	16	OK	1.93286	3.92929	1.02353	0.335682	0.6031
Mlh3	6:109059109-109095931	1	16	OK	1.57807	3.20637	1.02279	1.49694	0.15275
Aars	19:43193256-43215281	1	16	OK	106.506	216.349	1.02243	1.99615	0.03965
Eif4ebp3	18:29386688-29492718	1	16	OK	12.3449	25.0747	1.02232	0.877808	0.14715
LOC102552549	10:84846521-84847857	1	16	OK	0.636947	1.29296	1.02144	0.743515	0.4322
Ddr2	13:88311640-88437307	1	16	OK	20.5675	41.7453	1.02125	1.92877	0.04615
Fcrlb	13:89284874-89291482	1	16	OK	0.930871	1.88925	1.02116	0.935124	0.38375
Stom	3:14514867-14538241	1	16	OK	25.8862	52.472	1.01937	1.85266	0.06505
Eif4b	7:143679616-143704346	1	16	OK	118.713	240.591	1.0191	1.98068	0.0374
AABR07031193.1	18:3705915-3941134	1	16	OK	3.31685	6.71837	1.0183	0.917697	0.2759
AABR07044388.1,AABR07044389.1	20:4302343-4517145	1	16	OK	13.9842	28.3134	1.01769	0.331056	0.5579
Apoe	1:80612894-80617057	1	16	OK	1.93812	3.92391	1.01764	1.18139	0.25115
LOC297756	5:2799564-2803855	1	16	OK	0.623765	1.26172	1.01632	0.668859	0.4966
Scube2	1:174428088-174495258	1	16	OK	0.438166	0.884955	1.01413	1.05174	0.2915
AABR07006866.1	1:261072894-261075207	1	16	OK	0.609076	1.22955	1.01344	0.829703	0.3699
Nav2	1:104576588-104941552	1	16	OK	7.99848	16.1334	1.01225	1.91117	0.0538
Elf1	15:61745707-61868343	1	16	OK	25.0423	50.4958	1.0118	1.60034	0.0943
LOC689081	3:143188660-143192408	1	16	OK	0.29407	0.592837	1.01148	0.529286	0.55525
Adgb	1:4445026-4560789	1	16	OK	0.229705	0.462878	1.01085	0.741393	0.46675
Khdc4	2:188051629-188080683	1	16	OK	20.16	40.6122	1.01042	1.81847	0.065
Wdr78	5:122551404-122693635	1	16	OK	0.27428	0.552422	1.01012	0.207792	0.7347
Sar1b	10:37215936-37246434	1	16	OK	0.467732	0.941137	1.00872	0.145312	0.7024
Pou2f1	13:84073599-84217366	1	16	OK	1.21352	2.43883	1.00699	1.46519	0.11075
Mettl3	15:28675507-28721127	1	16	OK	14.2783	28.6935	1.00691	0.77615	0.4456
Atxn3	6:125817437-125853461	1	16	OK	5.39441	10.8384	1.00662	1.66996	0.09955
Rpusd4	8:36467705-36477189	1	16	OK	8.61284	17.2995	1.00617	1.58923	0.12015
Hs1bp3	6:33517723-33550469	1	16	OK	7.94571	15.9586	1.00609	1.68375	0.0892
Rin2	3:139894330-140087678	1	16	OK	8.18273	16.4324	1.00589	1.68275	0.0914
RGD1566386	12:18105752-18139444	1	16	OK	1.37683	2.76417	1.0055	1.34375	0.16435
Mettl15	3:100183404-100427030	1	16	OK	0.32582	0.652242	1.00133	0.394074	0.7325
Arv1	19:57429979-57496695	1	16	OK	8.64283	17.2958	1.00085	0.625168	0.55265
AABR07003537.1	1:114174741-114175353	1	16	OK	0.992673	1.98509	0.999811	0.65699	0.5456
Afg3l2	18:63141417-63185510	1	16	OK	26.319	52.5859	0.998571	1.88122	0.0585
Pla2g6	7:120519466-120559404	1	16	OK	9.54844	19.0701	0.997975	1.62701	0.09925
Kdm4a	5:136967649-137014430	1	16	OK	23.5172	46.9577	0.997642	1.88263	0.05875
Zxdc	4:122282174-122337389	1	16	OK	14.7809	29.4791	0.995955	1.75708	0.0714
Zfp296	1:80487937-80491039	1	16	OK	0.238204	0.474826	0.995199	0.560286	0.6284
Zfp655	12:11127753-11144818	1	16	OK	7.16864	14.2863	0.994858	1.68111	0.0937
Tbc1d15	7:58163782-58219794	1	16	OK	23.6875	47.1902	0.994361	1.85982	0.06275
Dnajb12	20:29445506-29463738	1	16	OK	16.8915	33.6453	0.994105	1.77473	0.0727
Nampt	6:52121958-52158520	1	16	OK	48.3315	96.2085	0.9932	1.8636	0.05635
Scn5a	8:128169190-128266639	1	16	OK	3.69474	7.35125	0.992517	1.36503	0.17025
AC105624.1	3:76976035-76977651	1	16	OK	0.386162	0.767282	0.990549	0.736359	0.471
Cdh6	2:63095233-63166509	1	16	OK	32.258	64.0745	0.990091	0.977144	0.31705
Npc2	6:108467409-108488330	1	16	OK	145.09	288.146	0.989856	1.92602	0.05445
AABR07049554.2	5:128231979-128392766	1	16	OK	2.90702	5.77253	0.989664	0.12999	0.7428
Ahr	6:54963989-55001464	1	16	OK	3.90326	7.74846	0.989229	1.61838	0.10695
Plpp7	3:11114521-11130425	1	16	OK	0.996875	1.97892	0.989226	1.02393	0.3267
Dyrk1a	11:34861244-34958669	1	16	OK	23.2053	46.0184	0.987755	1.7773	0.07
Mob3c	5:134679712-134688963	1	16	OK	1.82972	3.62579	0.986672	1.37107	0.16855
Cir1	3:59994180-60023913	1	16	OK	10.6053	21.0129	0.986492	1.65403	0.09495
AABR07045487.1	20:48972625-48980446	1	16	OK	0.199697	0.3954	0.985503	0.183181	0.6068
Fscn2	10:109519133-109551362	1	16	OK	2.54012	5.02561	0.984405	0.0579696	0.53285
LOC679894,Pkd2	14:6561967-6646137	1	16	OK	16.5924	32.8108	0.983652	1.68607	0.097
Tdp2	17:42229641-42241066	1	16	OK	25.1012	49.5206	0.980272	1.74795	0.07305
Cwc25	10:85684897-85709568	1	16	OK	7.38419	14.5678	0.980269	1.65212	0.0962
Diras2	17:12737455-12782655	1	16	OK	20.6457	40.7055	0.979383	1.70821	0.0721
LOC102549061	17:43627835-43631351	1	16	OK	2.61074	5.14483	0.978667	0.407977	0.6441
Uvrag	1:163844817-164101578	1	16	OK	11.8327	23.3069	0.977971	1.74259	0.07705
Crlf2	14:1454306-1476355	1	16	OK	18.4571	36.3359	0.977216	0.945444	0.3503
RT1-A1,RT1-A2	20:5334106-5445553	1	16	OK	18.7592	36.9097	0.976399	0.391585	0.67585
Mysm1	5:113902215-113939127	1	16	OK	0.236873	0.465697	0.975279	0.333387	0.59445
Tmem80	1:214317681-214326294	1	16	OK	7.52069	14.7772	0.974435	1.47286	0.13535
AABR07054716.2	3:167352779-167520231	1	16	OK	3.97378	7.80257	0.973438	0.165239	0.75005
Ccdc130	19:25367542-25378974	1	16	OK	5.01376	9.83446	0.971953	1.44046	0.15095
Dcp1b	4:151250040-151285702	1	16	OK	4.32502	8.48303	0.971874	1.31588	0.1944
Lysmd3	2:9526144-9535359	1	16	OK	10.2496	20.1015	0.971736	1.66575	0.09955
Aadat	16:32832060-32868954	1	16	OK	0.667254	1.30829	0.97138	0.905276	0.3743
Jchain	14:21058594-21185164	1	16	OK	0.80534	1.57845	0.970843	0.0711458	0.74605
Aftph	14:104921659-104975825	1	16	OK	17.4386	34.1776	0.970763	1.78297	0.0666
Per3	5:168086073-168123652	1	16	OK	12.1859	23.8576	0.969239	0.674731	0.1415
Wdr20	6:135156983-135226425	1	16	OK	9.20493	18.0192	0.969056	1.534	0.13035
Tmem39b	5:147889875-147907733	1	16	OK	6.14496	12.0288	0.969014	1.30936	0.18985
Pde4b	5:121809735-122138265	1	16	OK	9.55325	18.6688	0.966563	0.192373	0.2603
Sh3bp2	14:81435448-81472952	1	16	OK	10.4512	20.4223	0.966469	1.68076	0.08875
Xpot	7:63688658-63729228	1	16	OK	41.7151	81.4986	0.966206	1.90494	0.04995
Slc48a1	7:139271147-139318570	1	16	OK	146.249	285.519	0.965165	1.47329	0.1363
Lgals3	15:24141650-24165537	1	16	OK	196.515	383.273	0.963735	1.83862	0.0689
Adh7	2:243502072-243516532	1	16	OK	0.390428	0.760628	0.962134	0.750048	0.4596
Samd4a	15:23662595-23882145	1	16	OK	6.76409	13.1747	0.961802	1.4614	0.1537
Kat8	1:199360644-199377035	1	16	OK	11.3257	22.0437	0.960766	1.43805	0.14115
Fam3b	11:37922291-37999044	1	16	OK	0.210358	0.409331	0.960424	0.565116	0.59205
Ssu72	5:173152963-173182719	1	16	OK	23.3496	45.3672	0.95825	1.59277	0.0978
Stk35	3:122308012-122340328	1	16	OK	4.89259	9.50574	0.9582	1.66605	0.0801
Acsl1	16:48937455-49003910	1	16	OK	24.0006	46.581	0.956669	1.81704	0.0616
Lamp2	X:124722627-124766090	1	16	OK	90.6308	175.856	0.956318	1.75147	0.0717
Mxd1	4:118449881-118472179	1	16	OK	2.36162	4.58197	0.956194	1.43255	0.15995
Zbtb18	13:95582236-95593315	1	16	OK	8.12938	15.7657	0.955569	1.31808	0.1708
Cacna2d2	8:116154735-116289465	1	16	OK	1.04808	2.03119	0.954582	0.218926	0.73615
Shc2	7:12948951-12971174	1	16	OK	6.34341	12.2925	0.954444	1.59527	0.10895
AABR07061378.1	4:120040771-120041238	1	16	OK	24.5497	47.5731	0.95444	1.23375	0.2196
Pi4k2b	14:60566615-60594886	1	16	OK	27.7376	53.697	0.952997	1.75186	0.0726
Eprs	13:103300931-103371648	1	16	OK	75.1564	145.462	0.952673	1.54667	0.10495
Il23a	7:2710608-2712723	1	16	OK	0.779686	1.50902	0.95265	0.896563	0.36635
Susd6	6:104437093-104532521	1	16	OK	15.5809	30.1366	0.951737	0.657589	0.07885
Rtn4r	11:86992398-87017115	1	16	OK	1.05227	2.03231	0.949616	0.901538	0.3781
RT1-Bb	20:4039412-4049711	1	16	OK	0.581099	1.12204	0.949262	0.603151	0.40375
Phf1	20:5526954-5531941	1	16	OK	3.86627	7.46433	0.94907	1.24568	0.19745
Abhd18	2:127686924-127828535	1	16	OK	2.12609	4.10439	0.948966	0.437542	0.6752
C2,Cfb	20:4530341-4575923	1	16	OK	0.623221	1.20297	0.948787	0.369268	0.7221
AABR07060318.1	4:67100279-67104353	1	16	OK	0.194115	0.374684	0.948764	0.531029	0.6331
Rlf	5:140107274-140162642	1	16	OK	6.72746	12.9752	0.947623	1.71015	0.0844
Rab43	4:119691591-119714519	1	16	OK	28.2333	54.4463	0.947437	1.50018	0.0921
Mir34a	5:167092490-167094284	1	16	OK	3.74102	7.21163	0.946892	1.25872	0.1866
Sord	3:114175971-114208486	1	16	OK	62.1667	119.816	0.946607	1.74542	0.08275
Icam1	8:22035255-22047059	1	16	OK	18.9023	36.4126	0.945879	1.70805	0.0857
Tmem167b	2:211346736-211352540	1	16	OK	30.1285	57.9999	0.944923	0.88965	0.3331
Rbm33	4:594379-700892	1	16	OK	12.519	24.0754	0.943444	1.60984	0.0976
Kdm6b,Tmem88	10:55969421-56028459	1	16	OK	7.90212	15.1963	0.943404	1.24569	0.18765
Lif	14:84482673-84502284	1	16	OK	9.10483	17.5044	0.943016	1.62638	0.09845
Adamts20	7:135466883-135630654	1	16	OK	1.13126	2.17455	0.942783	1.12836	0.24705
RT1-Db1	20:4087617-4097190	1	16	OK	6.65457	12.7885	0.942435	1.30454	0.1745
RGD1306227	2:52333211-52355042	1	16	OK	10.5641	20.2855	0.941281	1.57489	0.11
Atp6ap2	X:11136938-11164915	1	16	OK	40.2707	77.3281	0.941262	1.74489	0.08095
Catsperd	9:10390307-10449566	1	16	OK	0.737032	1.41468	0.940674	0.123709	0.4109
Swsap1	8:22966406-22969459	1	16	OK	3.65957	7.02295	0.940401	0.962428	0.2114
Txk	14:38030188-38085919	1	16	OK	0.976304	1.87267	0.939695	0.867004	0.3972
Asns	4:33743363-33761163	1	16	OK	94.8758	181.962	0.939529	1.8256	0.061
Kdm6a	X:4806276-4945944	1	16	OK	4.55532	8.73267	0.938872	1.53091	0.1257
AABR07045405.1,Foxo3	20:46428045-46522897	1	16	OK	13.9164	26.678	0.938862	1.49987	0.07725
Nemp1	7:70980421-71072689	1	16	OK	12.849	24.6261	0.938532	1.20155	0.1827
Cdc42ep3	6:1922499-1942972	1	16	OK	0.373174	0.714232	0.936544	0.70688	0.51305
Parp16	8:70708872-70731206	1	16	OK	5.8266	11.1467	0.935886	1.37723	0.15395
AABR07073045.1	4:120406448-120447455	1	16	OK	0.528635	1.01122	0.935754	0.0576076	0.74145
Prdm4	7:23960001-24004809	1	16	OK	6.34492	12.1322	0.93517	0.906731	0.3819
Sdr42e1	19:50207969-50220455	1	16	OK	1.90513	3.64281	0.93516	1.21131	0.21525
Gmeb2	3:176753859-176792010	1	16	OK	6.03388	11.5343	0.934777	1.55328	0.11755
Tap1	20:3979034-3989669	1	16	OK	41.0754	78.4925	0.93428	1.05673	0.0652
Rab11fip5	4:117113067-117153911	1	16	OK	24.7379	47.2682	0.934146	1.72806	0.07795
Plekhm3	9:71492670-71651512	1	16	OK	1.58559	3.02792	0.933306	1.36327	0.1572
Snx8	12:16340906-16389497	1	16	OK	20.5248	39.1909	0.933152	1.67009	0.0975
Otud1	17:86407786-86410638	1	16	OK	2.46859	4.70941	0.931857	1.17036	0.2377
Tcn2	14:84174137-84189266	1	16	OK	1.42042	2.70906	0.931473	1.03153	0.3151
Rhoq	6:10533150-10568581	1	16	OK	50.2228	95.7717	0.931257	1.83091	0.06925
Taf5	1:266843991-266866850	1	16	OK	7.02223	13.3864	0.930772	1.38243	0.1547
Ctc1	10:55596147-55616889	1	16	OK	9.09235	17.3326	0.930766	1.60912	0.1177
Asmt	12:18516886-18526250	1	16	OK	0.812729	1.54857	0.930094	0.183516	0.7487
Steap3	13:36257111-36296951	1	16	OK	37.8023	71.9729	0.92898	1.75586	0.07475
Rras	1:101011989-101016720	1	16	OK	23.4472	44.61	0.927954	1.49111	0.125
Foxo4	X:71127674-71222898	1	16	OK	9.86431	18.7672	0.927919	0.783581	0.40125
Fzd7	9:66304736-66309937	1	16	OK	6.77283	12.8801	0.927311	1.57323	0.1075
Cry1	7:24534614-24634097	1	16	OK	10.8367	20.6049	0.92706	1.57951	0.1132
Tmem205	8:22932174-22937909	1	16	OK	9.75067	18.521	0.925591	1.22279	0.23235
Dguok	4:115180432-115210292	1	16	OK	9.92936	18.8585	0.925441	1.17736	0.2297
Mrrf	3:15463952-15520618	1	16	OK	4.28928	8.14492	0.925166	1.45536	0.1499
Ripor3	3:164665473-164728338	1	16	OK	0.206815	0.392302	0.923623	0.326597	0.7259
AABR07012100.2	2:185436935-185438589	1	16	OK	0.249818	0.473749	0.923245	0.582753	0.53265
AABR07073038.2	4:118327281-118334020	1	16	OK	1.96339	3.72313	0.923168	0.0928043	0.7205
Fcgrt	1:101086872-101096298	1	16	OK	45.9441	87.0549	0.922047	1.63177	0.0988
Mxi1	1:274030977-274090071	1	16	OK	18.421	34.8863	0.921306	1.612	0.1065
Syne3	6:128632974-128727410	1	16	OK	1.64686	3.1171	0.920481	0.708494	0.4581
Irgm	10:34213935-34221979	1	16	OK	6.83499	12.9335	0.920104	1.43067	0.15605
Trappc6a	1:80417309-80424445	1	16	OK	5.54492	10.4904	0.919826	1.16922	0.22685
Vps11	8:48677491-48692295	1	16	OK	14.5664	27.5363	0.918696	1.66535	0.09115
RGD1359158	1:239205607-239266160	1	16	OK	22.6652	42.8455	0.918664	1.57415	0.11255
Igfbp4	10:86950556-86962578	1	16	OK	0.558544	1.05482	0.917258	0.854056	0.404
Fam110a	3:147476579-147487170	1	16	OK	14.2071	26.7955	0.915381	1.48264	0.1345
Sorbs1	1:259373935-259596295	1	16	OK	1.44618	2.72595	0.914513	1.25216	0.21525
Icam5	8:22049239-22057209	1	16	OK	0.772063	1.45522	0.914449	0.972036	0.3363
Akt1s1	1:100845562-100851960	1	16	OK	53.1898	100.224	0.914004	1.67285	0.09745
AABR07027575.1	17:37546998-37620855	1	16	OK	0.734655	1.38389	0.913591	0.445689	0.5001
AC141220.2	17:76306584-76386985	1	16	OK	0.496406	0.9347	0.912982	0.110329	0.74305
Adnp2	18:76636740-76653056	1	16	OK	10.1218	19.0496	0.912289	1.61746	0.10915
Kbtbd2	4:87026486-87111025	1	16	OK	33.9649	63.9229	0.912287	1.33454	0.1831
Sh3gl3	1:144069637-144200397	1	16	OK	8.28042	15.5835	0.912243	1.38757	0.15995
Mapk6	8:82328019-82351108	1	16	OK	48.2303	90.7664	0.91222	1.72358	0.07865
Gns	7:65616176-65653052	1	16	OK	17.9462	33.7732	0.912199	1.62358	0.09505
Ppp1r3c	1:255371809-255376833	1	16	OK	3.28684	6.18549	0.912184	1.3355	0.1714
Mroh1	7:117445143-117538342	1	16	OK	13.2093	24.8313	0.910603	0.973862	0.24265
Zfp511	1:212333102-212363668	1	16	OK	13.2829	24.9677	0.910495	0.576431	0.57325
Runx1t1	5:27284991-27442841	1	16	OK	0.95414	1.79304	0.910132	1.22263	0.23275
LOC102549471	1:167091521-167192801	1	16	OK	2.25848	4.2425	0.909563	0.71562	0.50895
Ctsb	15:46316704-46367348	1	16	OK	217.181	407.684	0.90855	1.70065	0.0896
Prss32	10:13196945-13202392	1	16	OK	0.315801	0.592784	0.908491	0.508488	0.64
Dph2	5:136723405-136726358	1	16	OK	7.25074	13.6086	0.908318	1.41262	0.15395
Glmp	2:187697508-187706321	1	16	OK	83.5272	156.666	0.907375	1.62772	0.0803
LOC103690156	10:105123323-105237611	1	16	OK	0.84472	1.58408	0.907098	0.153451	0.7624
Pcnt	20:12944785-13038431	1	16	OK	3.02546	5.67168	0.906622	1.53883	0.11835
U6	1:94896845-94899185	1	16	OK	0.621843	1.16561	0.906459	0.706875	0.3862
Grn	10:90376932-90383205	1	16	OK	304.412	570.279	0.90564	1.83585	0.0699
Pi16	20:6923488-6932786	1	16	OK	2.06445	3.86691	0.905424	1.10586	0.2458
Gpr19	4:168639939-168666733	1	16	OK	8.68022	16.2568	0.905242	1.19951	0.23335
LOC100360413	X:153490181-153491837	1	16	OK	2.64486	4.95325	0.905182	1.16003	0.2331
Tmem199	10:65775714-65780349	1	16	OK	38.2453	71.5931	0.904538	1.61109	0.1081
Birc3	8:6048607-6076856	1	16	OK	5.90071	11.0437	0.904266	1.40534	0.15965
Crbn	4:138855640-138886745	1	16	OK	16.193	30.3063	0.904247	0.967752	0.31915
Actr6	7:30377359-30397930	1	16	OK	17.9052	33.5079	0.904121	1.53119	0.117
Mbnl2	15:105640092-105797932	1	16	OK	37.2325	69.6282	0.903107	1.6473	0.09405
Tsc22d2	2:148605715-148658401	1	16	OK	8.77061	16.3916	0.902209	1.37804	0.1605
Arhgef2	2:187977007-188021377	1	16	OK	40.704	76.0662	0.902084	1.50425	0.07745
Susd1	5:76386835-76632462	1	16	OK	0.421429	0.787517	0.902023	0.303413	0.6147
Golga3	12:52475862-52691789	1	16	OK	10.2093	19.0778	0.902011	1.22395	0.21575
Pcmtd1	5:12132656-12203381	1	16	OK	10.8458	20.2671	0.902001	1.53953	0.1139
Pias4	7:11414445-11428552	1	16	OK	9.39017	17.5384	0.901295	1.48186	0.1452
Plekhg6	4:157878181-157894448	1	16	OK	0.200436	0.374261	0.900901	0.68602	0.5039
Atxn7	15:12421434-12557419	1	16	OK	3.10773	5.79881	0.899897	1.44296	0.1378
Gpr176	3:110042852-110140756	1	16	OK	4.73213	8.82868	0.899708	1.43641	0.14855
Ctsf	1:220114227-220119976	1	16	OK	11.6168	21.6695	0.899454	1.47321	0.1363
Cep63	8:111063995-111116014	1	16	OK	7.99574	14.9126	0.89923	1.2578	0.1982
Pikfyve	9:71911785-72005838	1	16	OK	8.9361	16.6642	0.899034	1.5735	0.10835
Lect2	17:8488306-8495496	1	16	OK	0.204347	0.380933	0.898517	0.594255	0.50525
Zfp524	1:72376235-72380286	1	16	OK	3.8877	7.24299	0.89767	1.03629	0.2978
Mir3574	1:214207419-214208707	1	16	OK	1.06964	1.99265	0.897558	0.674501	0.522
Foxn3	6:123183722-123577738	1	16	OK	12.4035	23.1063	0.897542	1.61952	0.08985
Ccdc149	14:60857988-60953500	1	16	OK	0.949206	1.7682	0.89749	1.12147	0.2364
Sp2	10:84890246-84920886	1	16	OK	7.69356	14.3266	0.89697	1.48943	0.1357
Rnf32	4:2053711-2201749	1	16	OK	0.663611	1.23553	0.896725	0.389938	0.57045
Numbl	1:84067528-84091671	1	16	OK	9.59597	17.8577	0.896043	1.45902	0.14905
Yif1b	1:87180623-87191588	1	16	OK	1.29425	2.40852	0.89603	0.676834	0.5028
Epm2a	1:5448889-5574614	1	16	OK	1.00342	1.86722	0.895972	1.10312	0.2231
Nt5e	8:95968651-96017456	1	16	OK	0.242316	0.450912	0.895956	0.452853	0.65595
Armc7	10:104036366-104055469	1	16	OK	6.74472	12.5443	0.895202	1.30277	0.18385
AABR07031480.1	18:15147019-15167311	1	16	OK	7.11796	13.2384	0.895191	1.31357	0.149
Spata25	3:161292172-161294125	1	16	OK	0.397307	0.738692	0.894719	0.696498	0.51895
Zfat	7:109037840-109205535	1	16	OK	2.06829	3.84434	0.894299	1.03218	0.22975
Tab1	7:121350939-121382097	1	16	OK	7.15795	13.3021	0.894036	1.46994	0.1359
AC109942.1	7:15278325-15283112	1	16	OK	0.257406	0.478087	0.893227	0.668184	0.5064
Fbxo4	2:53797953-53811134	1	16	OK	1.06906	1.98462	0.89252	0.921359	0.3763
Tmub2	10:90230422-90241772	1	16	OK	16.7723	31.1356	0.89248	0.932836	0.31785
Gpbp1l2	2:238694801-238698119	1	16	OK	4.54114	8.42527	0.891668	1.39482	0.169
Wipi2	12:13967077-13998172	1	16	OK	7.33267	13.5906	0.890203	0.733767	0.4513
Nfe2l2	3:62497570-62525204	1	16	OK	68.1114	126.174	0.889443	1.71191	0.08065
AC142180.1	5:63866331-63926744	1	16	OK	0.909861	1.68359	0.887823	0.219178	0.71685
AABR07019088.1	15:87540750-87561581	1	16	OK	2.41287	4.46386	0.887539	0.940639	0.3451
Irf2	16:48582025-48732932	1	16	OK	8.85246	16.3534	0.885441	1.38557	0.15825
Nfe2l1	10:84682459-84699326	1	16	OK	70.9503	131.067	0.885421	1.69827	0.08305
Rpia	4:98568027-98593664	1	16	OK	21.4381	39.5944	0.885119	1.55011	0.1143
Hook2	19:26106108-26119352	1	16	OK	8.01617	14.8002	0.88463	1.4541	0.14335
AABR07043365.1	19:27659088-28129255	1	16	OK	4.28759	7.91421	0.884277	0.908538	0.34655
Dmtf1	4:21862312-21920651	1	16	OK	16.2491	29.9914	0.88419	1.38424	0.1581
Birc2	8:6013206-6036634	1	16	OK	14.4238	26.61	0.883514	1.61586	0.10245
Rpp14	15:18625963-18636160	1	16	OK	29.7207	54.8261	0.883397	1.51649	0.13135
AABR07021888.1	13:96756332-96758484	1	16	OK	0.319437	0.589188	0.883196	0.46216	0.64885
Pptc7	12:39730794-39769483	1	16	OK	14.9045	27.4783	0.882545	1.56835	0.10955
Fiz1	1:72380333-72387301	1	16	OK	10.0167	18.4485	0.881094	1.41698	0.1535
Ssh1	12:48381954-48459463	1	16	OK	8.67772	15.9786	0.880756	1.47263	0.1238
Acadl	9:73833387-73871888	1	16	OK	130.651	240.544	0.880584	1.71596	0.0864
Hhipl2	13:101814573-101834673	1	16	OK	0.213187	0.392492	0.880542	0.564604	0.5604
Twnk	1:264755537-264762892	1	16	OK	8.87536	16.3347	0.88006	1.08175	0.2678
Dlgap1	9:118586178-119158196	1	16	OK	0.664612	1.2229	0.879726	0.982283	0.31615
AABR07005031.1	1:176078558-176079125	1	16	OK	0.55804	1.0267	0.87957	0.403792	0.61865
Aplf	4:119514839-119568736	1	16	OK	6.59329	12.1303	0.879548	1.30715	0.17545
Kansl1l	9:73687448-73816236	1	16	OK	5.77602	10.6234	0.879095	0.735831	0.38595
Rnf167	10:57268374-57272660	1	16	OK	13.9647	25.6618	0.87784	1.47198	0.13915
Whamm	1:143401985-143430356	1	16	OK	5.14698	9.45023	0.876623	1.37552	0.1777
Trim41	10:34155514-34167026	1	16	OK	13.1725	24.1817	0.876388	1.57886	0.11425
Fbxo41	4:117253312-117285371	1	16	OK	2.30424	4.22993	0.876343	1.32674	0.17375
Atp6v0a4	4:65736584-65818521	1	16	OK	0.340087	0.624276	0.876281	0.781695	0.43785
Rab32	1:4637490-4653255	1	16	OK	16.7697	30.7739	0.87585	1.55447	0.1045
Gcnt2	17:21634542-21739921	1	16	OK	21.6058	39.6408	0.875564	1.56303	0.1093
Rps18l1	10:104521699-104522241	1	16	OK	10.4247	19.1222	0.87524	1.01106	0.32895
Scx	7:117445143-117538342	1	16	OK	0.403428	0.739277	0.873803	0.0748957	0.74175
Ano10	8:130812943-130936445	1	16	OK	22.5855	41.379	0.873502	1.54184	0.10535
Hoxa3	KL567939.1:39279-53814	1	16	OK	1.3493	2.47203	0.87348	0.952419	0.3659
Rnf14	18:31443429-31468938	1	16	OK	27.9351	51.1485	0.872615	1.53621	0.13045
Rere	5:167331001-167664505	1	16	OK	20.9596	38.3689	0.872323	1.61699	0.1022
H2az2	14:86687781-86706626	1	16	OK	22.6454	41.4353	0.871641	1.52654	0.11735
Homer3	16:20873641-20890971	1	16	OK	16.9618	31.024	0.871093	1.11453	0.2652
Asxl2	6:27881527-27923698	1	16	OK	5.79799	10.6006	0.870518	1.53037	0.12335
Wdr45	X:15621208-15627440	1	16	OK	5.65507	10.3371	0.870214	1.2641	0.2046
Gla	X:105405792-105417385	1	16	OK	20.1643	36.8448	0.869654	1.52208	0.11755
Arsk	2:2834354-3006709	1	16	OK	5.82583	10.6432	0.869399	0.695877	0.42325
Vax2	4:115388748-115414055	1	16	OK	25.7143	46.9629	0.86895	1.14153	0.24075
Bicral	9:16302577-16495742	1	16	OK	6.06676	11.0773	0.868608	1.31635	0.16825
Dcun1d3	1:189623861-189685842	1	16	OK	5.60146	10.2244	0.868148	1.05208	0.26665
Sash1	1:2782863-2910939	1	16	OK	1.06399	1.94181	0.867915	1.2304	0.20705
Msra	15:47488893-47800024	1	16	OK	5.74867	10.4774	0.865979	0.969805	0.33085
Myl4	10:92628355-92638100	1	16	OK	2.0328	3.70225	0.864929	0.789274	0.4514
Gnl3	16:7097506-7200362	1	16	OK	39.8573	72.5489	0.864108	1.08043	0.26485
Trim69	3:114102874-114126523	1	16	OK	0.473084	0.860447	0.86299	0.973075	0.33995
Rpsa	8:128806123-128809986	1	16	OK	3130.07	5692.36	0.862831	0.024844	0.21285
Naga	7:123563058-123572082	1	16	OK	39.5181	71.8649	0.862775	1.583	0.1168
Pp2d1	14:72889037-72970329	1	16	OK	10.9731	19.9422	0.861851	1.21693	0.21165
Cd44	3:92695086-92783832	1	16	OK	87.2203	158.389	0.86074	1.59135	0.0869
Map1lc3b	19:53629778-53688629	1	16	OK	38.3564	69.6344	0.860334	0.845026	0.3508
Zfp330	19:23936504-23946900	1	16	OK	22.7613	41.2994	0.859538	1.54123	0.13105
Rap2c	X:138224039-138239121	1	16	OK	33.2823	60.3489	0.858573	1.59576	0.10445
Rxrg	13:85642066-85868552	1	16	OK	0.444172	0.8053	0.858408	0.548353	0.56575
Slc25a33	5:166701464-166726840	1	16	OK	9.4051	17.0433	0.857688	1.25599	0.20785
Scaf4	11:30371712-30428145	1	16	OK	9.31164	16.8515	0.855771	1.48847	0.1216
Slc49a4	11:68198708-68272758	1	16	OK	16.2327	29.3754	0.855703	1.46474	0.13925
Hmmr	10:25860657-25890738	1	16	OK	31.5618	57.1002	0.855317	1.60448	0.10735
Phldb3	1:81474023-81492945	1	16	OK	7.35684	13.3013	0.854409	1.38123	0.16625
Wnt9a	10:45659041-45686197	1	16	OK	4.45421	8.05168	0.85412	1.08595	0.17855
Rabgap1	3:21698001-21956994	1	16	OK	9.40082	16.9882	0.853673	1.13219	0.26845
Mthfd2	4:115004447-115015965	1	16	OK	126.168	227.983	0.853573	1.6734	0.1032
Vegfa	9:17340340-17355681	1	16	OK	30.3953	54.9119	0.85327	1.5646	0.11235
Nrp2	9:69495965-69612090	1	16	OK	27.4843	49.6509	0.853212	1.64098	0.09725
Gstm1	2:210803866-210809311	1	16	OK	18.9058	34.133	0.852336	1.37927	0.1666
Atp6v1d	6:102032275-102095201	1	16	OK	72.0456	130.04	0.851971	0.975232	0.3267
Clgn,Mgat4d	19:24496568-24576798	1	16	OK	1.46938	2.652	0.851873	0.615858	0.56865
U1	3:114312523-114335956	1	16	OK	0.504405	0.91009	0.851428	0.609082	0.56355
Inpp5k	10:63775749-63796872	1	16	OK	9.24394	16.6787	0.851427	1.2139	0.2155
Rgmb	1:57794118-57816030	1	16	OK	8.4859	15.3109	0.851424	1.08871	0.25465
Pc	1:219759168-219859945	1	16	OK	13.9021	25.0791	0.851188	0.908288	0.3685
Arhgef3	16:2743822-3028912	1	16	OK	0.952023	1.71738	0.851139	0.757864	0.39455
Wdr81	10:62273799-62287200	1	16	OK	6.22579	11.2306	0.851108	1.41345	0.147
Zfp39	10:45220281-45243672	1	16	OK	1.04029	1.87577	0.8505	1.14412	0.2478
AABR07043510.1	19:28866137-29230414	1	16	OK	0.246928	0.444958	0.849581	0.50407	0.62125
AABR07021730.1	13:88077394-88130800	1	16	OK	2.91544	5.24995	0.848591	0.374115	0.724
Rab5a	14:72889037-72970329	1	16	OK	14.6698	26.4136	0.848437	0.951769	0.3351
Sfn	5:151823886-151824633	1	16	OK	0.68557	1.23413	0.84812	0.571921	0.58105
AABR07035541.3	12:19231090-19259732	1	16	OK	4.74969	8.5473	0.847634	0.461833	0.6131
Atp6v1c2	6:42585933-42630983	1	16	OK	0.471205	0.84777	0.847319	0.627909	0.5265
Vax1	1:280333485-280339906	1	16	OK	0.674103	1.21278	0.847272	0.84741	0.35495
Ubb	10:48881048-48881881	1	16	OK	702.766	1264.27	0.847184	1.1409	0.18125
Slc16a5	10:104019887-104034595	1	16	OK	0.236584	0.425306	0.846147	0.656047	0.54945
Atf7	7:144131154-144223440	1	16	OK	9.33374	16.7771	0.845967	1.52574	0.1197
Grina	7:117304741-117307916	1	16	OK	142.7	256.381	0.845308	1.65361	0.0892
Pskh1	19:37873514-37905627	1	16	OK	7.1835	12.9029	0.844938	1.39934	0.14315
Mrpl33	6:26130487-26138414	1	16	OK	912.583	1638.69	0.844516	0.684577	0.48905
Glce	8:67006587-67073812	1	16	OK	28.8203	51.7469	0.84439	1.57933	0.1053
Slc25a28	1:263420037-263431813	1	16	OK	30.4905	54.6887	0.842884	1.40196	0.1504
Zc3h13	15:57340551-57405287	1	16	OK	9.9615	17.8638	0.842601	1.58521	0.12055
Rsbn1	2:206392199-206451671	1	16	OK	4.54509	8.14924	0.842357	1.38291	0.16445
Ppm1d	10:72756546-73271851	1	16	OK	4.65977	8.35461	0.842314	0.825719	0.3983
RGD1306746	4:118242640-118271768	1	16	OK	7.20441	12.9081	0.841324	1.32296	0.1822
Lin54	14:10770085-10828106	1	16	OK	11.3786	20.3856	0.841222	1.45059	0.1421
Irgc	1:81291758-81297419	1	16	OK	1.80514	3.23333	0.840912	0.913287	0.37535
Itga2b	10:90398074-90415070	1	16	OK	0.838046	1.50101	0.840829	0.926122	0.35695
Evi2a	10:66690132-66931336	1	16	OK	6.98434	12.5074	0.840584	0.516598	0.58445
Zfp775	4:78240341-78258545	1	16	OK	5.31736	9.51344	0.839256	1.36469	0.16355
Rab9a	X:29525255-29547294	1	16	OK	28.0311	50.1369	0.838844	1.46484	0.14215
Map2k7	12:2546164-2555476	1	16	OK	9.74891	17.4356	0.838719	1.44667	0.14265
Ephx1	13:99271365-99300579	1	16	OK	1.79817	3.21394	0.837816	1.01046	0.30285
Ntmt1	3:9643044-9665109	1	16	OK	33.3581	59.6018	0.837317	1.17887	0.22075
Prdm1	20:49464918-49616800	1	16	OK	1.7005	3.03809	0.837206	0.747603	0.4919
Atrn	3:123434375-123567927	1	16	OK	16.8634	30.1228	0.836958	1.45397	0.13655
Tent4b	19:19771676-19834802	1	16	OK	30.2779	54.0778	0.836772	1.56605	0.09465
Ston2	6:115392779-115547770	1	16	OK	1.50963	2.696	0.836624	1.33439	0.1708
Srebf1	10:46511270-46593009	1	16	OK	22.6205	40.3958	0.836576	1.18312	0.23245
Patl1	1:228337766-228369761	1	16	OK	14.1667	25.2877	0.835931	1.49936	0.1352
Kdm3b	18:27576128-27631088	1	16	OK	12.2234	21.8091	0.835286	1.57038	0.11505
Ugt1a6	9:95161156-95302822	1	16	OK	4.05362	7.23204	0.835194	1.21252	0.2143
Prr11	10:74391337-74431998	1	16	OK	19.6365	35.0131	0.834353	1.38026	0.1643
Lhfpl2	2:23705629-23852021	1	16	OK	0.872593	1.5557	0.83418	1.01436	0.3088
Maco1	5:153122780-153184940	1	16	OK	12.3471	21.9718	0.831482	1.46757	0.1497
Ghdc	10:88672842-88677055	1	16	OK	11.0214	19.6013	0.830636	1.36527	0.17465
Abca9	10:98409913-98472622	1	16	OK	6.42587	11.4282	0.830628	1.41975	0.1408
Slc28a2	3:114354846-114647382	1	16	OK	0.287991	0.51169	0.829248	0.693726	0.4616
Tslp	18:25613830-25618013	1	16	OK	1.50214	2.66879	0.829166	0.712999	0.45925
Wdcp	6:29954634-29975730	1	16	OK	2.62794	4.66826	0.828953	1.15713	0.2618
Cyren,Wdr91	4:62380913-62438998	1	16	OK	44.3058	78.692	0.82872	1.396	0.1386
Bfsp2	8:111908613-111965889	1	16	OK	1.3173	2.33958	0.828667	0.630124	0.5376
Il4r	1:196942353-196967220	1	16	OK	3.78451	6.71568	0.827426	1.28683	0.18885
Zscan21	12:19262961-19277910	1	16	OK	16.8661	29.9242	0.827187	1.464	0.13735
Gbp2	2:248276708-248293784	1	16	OK	11.4004	20.219	0.826626	1.4422	0.14555
Tmem192	16:26619597-26633796	1	16	OK	14.7885	26.2211	0.826256	1.41554	0.15405
Micalcl	1:177183208-177232691	1	16	OK	0.606099	1.07424	0.825687	0.632173	0.5341
AABR07025010.1	16:25773601-25774845	1	16	OK	14.3861	25.4968	0.825642	1.29303	0.2019
Bcl6	11:80255789-80279075	1	16	OK	5.78788	10.2552	0.825245	1.33043	0.1862
AABR07001099.2	1:37834940-37863808	1	16	OK	2.93796	5.20419	0.82486	1.03222	0.2976
AABR07044359.1	20:3076585-3091035	1	16	OK	0.902662	1.59819	0.824178	0.895781	0.3285
Ccdc163	5:135562009-135568459	1	16	OK	2.52422	4.46637	0.823266	1.00089	0.3494
Il6r	2:189205700-189254698	1	16	OK	3.72359	6.58252	0.821944	1.29544	0.1899
Slc27a1	16:19998096-20016190	1	16	OK	6.4188	11.3338	0.820262	1.26294	0.2116
Hmbox1	15:48194712-48327172	1	16	OK	9.52006	16.8036	0.819727	1.45371	0.1399
Mtss2	19:40905065-40925660	1	16	OK	9.78451	17.2687	0.819585	1.40564	0.1414
Hist1h2bo	17:44756554-44793927	1	16	OK	2.18285	3.85153	0.819216	0.581027	0.6148
Psap	20:29831300-29856875	1	16	OK	177.236	312.186	0.816732	1.61687	0.10275
Sowahc	20:28815038-28819505	1	16	OK	7.35297	12.9514	0.816708	1.39488	0.1649
Cd99	20:56192389-56197025	1	16	OK	0.574971	1.01247	0.816312	0.589909	0.467
Stk17b	9:60399260-60430081	1	16	OK	22.8187	40.1781	0.816195	1.4994	0.14385
AABR07053166.1	3:94832875-94833406	1	16	OK	0.723208	1.27319	0.815963	0.430522	0.65995
Clk3	8:62528165-62542622	1	16	OK	26.3699	46.4141	0.815672	1.4183	0.1558
Lgmn	6:126282232-126320726	1	16	OK	30.3863	53.4596	0.81503	1.4987	0.13935
Washc1	9:113918857-113936860	1	16	OK	15.5446	27.3422	0.814712	1.36011	0.1629
AC125873.1	13:109908834-109932103	1	16	OK	0.891377	1.56695	0.813854	0.81575	0.4219
Gatad2b	2:189654949-189735626	1	16	OK	6.77184	11.9009	0.813456	1.3896	0.1513
Lamp1	16:81689182-81715367	1	16	OK	111.688	196.239	0.813136	1.51993	0.0989
Neurl3	9:42831741-42840097	1	16	OK	7.81037	13.714	0.81219	1.14385	0.2354
Arl8a	13:51972973-51981976	1	16	OK	32.701	57.3824	0.811271	1.45659	0.14385
Tob1	10:81910234-81915716	1	16	OK	18.7347	32.8696	0.811042	1.38464	0.15985
Slc1a5	1:78710538-78724794	1	16	OK	46.94	82.302	0.810108	1.50023	0.12725
MGC105649	3:114772602-114776155	1	16	OK	5.4039	9.47264	0.809765	1.00446	0.28385
Retreg3	10:89006594-89030595	1	16	OK	19.6986	34.5294	0.809733	1.44073	0.1457
Rab33b	2:140541618-140552220	1	16	OK	8.98036	15.7362	0.809241	1.36203	0.1707
Eif1b	8:129158102-129160757	1	16	OK	39.099	68.4628	0.808189	1.32282	0.19135
Lman2,Mxd3	17:9797906-9839452	1	16	OK	7.1525	12.5238	0.808157	0.230069	0.56945
Fermt3	1:222247501-222272285	1	16	OK	0.32975	0.577218	0.807745	0.278185	0.59935
Foxj3	5:138588158-138684921	1	16	OK	10.8465	18.9862	0.807718	0.64503	0.42675
Maz	1:198455873-198460126	1	16	OK	82.2935	143.999	0.807209	1.44389	0.1354
Jmy	2:23033310-23097704	1	16	OK	7.39633	12.942	0.807175	1.39123	0.15615
Mettl17	15:28287023-28293864	1	16	OK	6.23492	10.9073	0.806848	1.15964	0.2384
Coro7	10:11090313-11144282	1	16	OK	11.9156	20.8439	0.806777	1.06708	0.2799
B2m	3:114087040-114093309	1	16	OK	327.496	572.756	0.806442	1.55	0.1183
Slc33a1	2:154520086-154542919	1	16	OK	21.2687	37.1459	0.804471	1.35408	0.1705
Nusap1	3:111416535-111452971	1	16	OK	31.9852	55.8452	0.804029	1.35482	0.1742
Coro7	10:11090313-11144282	1	16	OK	15.9189	27.7878	0.803707	0.40502	0.3614
Extl1	5:152573757-152589747	1	16	OK	2.61173	4.5578	0.803329	1.16121	0.2423
Zswim3	3:161252722-161287667	1	16	OK	2.93938	5.12801	0.802887	0.549609	0.6286
Dvl2	10:56609842-56624526	1	16	OK	11.0468	19.2713	0.802829	0.992866	0.29505
Cep85l	20:34571651-34684418	1	16	OK	2.77278	4.83555	0.802347	1.23519	0.20675
Msantd3	5:64282350-64308536	1	16	OK	20.8196	36.3053	0.802235	1.35865	0.183
Rora	8:75516903-75607212	1	16	OK	0.200861	0.349719	0.800001	0.536381	0.60565
Heca	1:13036908-13077658	1	16	OK	4.57693	7.96433	0.799174	1.30123	0.1944
SNORD22,SNORD25,SNORD26,SNORD27,SNORD29,SNORD30,SNORD31	1:224921315-224924351	1	16	OK	59.8129	104.078	0.799131	1.35098	0.17425
Osbpl2	3:175493607-175540013	1	16	OK	12.959	22.5451	0.798858	1.38438	0.1638
H1f4	17:43679410-43779775	1	16	OK	1.09887	1.91005	0.797587	0.135677	0.7761
Lsm1	16:71046474-71057883	1	16	OK	10.4895	18.2275	0.797179	1.18092	0.23745
Dusp16	4:168470146-168520993	1	16	OK	6.80878	11.8271	0.796634	1.35999	0.16425
AABR07050283.2	5:159207272-159214871	1	16	OK	10.3302	17.9363	0.796013	0.876573	0.34975
Sertad3	1:84280944-84284663	1	16	OK	13.5959	23.5976	0.79547	1.2446	0.20715
Elmsan1	6:107633715-107703661	1	16	OK	8.64761	15.0088	0.795431	1.42293	0.15055
Pcsk4	7:12247497-12256006	1	16	OK	0.351838	0.61053	0.795152	0.599579	0.54655
Iah1	6:43393112-43400328	1	16	OK	50.5216	87.6575	0.794977	1.37858	0.1563
AC115420.2	4:157374317-157381105	1	16	OK	3.16815	5.49472	0.794403	0.163849	0.7446
Rad18	4:144536684-144620731	1	16	OK	13.6484	23.6706	0.794372	1.35644	0.15985
Acoxl,Bcl2l11	3:120414290-120764192	1	16	OK	7.34017	12.7282	0.794141	1.05477	0.20785
AABR07007088.1	1:280345618-280348386	1	16	OK	1.1792	2.04453	0.793957	0.418227	0.6493
LOC100910207	14:1621025-1632378	1	16	OK	0.695079	1.20481	0.793561	0.821183	0.4262
C1qtnf6	7:119746117-119753290	1	16	OK	20.9646	36.3214	0.792863	1.4369	0.14675
Ccpg1os	8:79655972-79660439	1	16	OK	2.76653	4.7919	0.792522	0.702482	0.5011
Mib2	5:173082942-173098978	1	16	OK	10.0344	17.379	0.792384	1.36621	0.17585
Phf7	16:7323519-7345511	1	16	OK	4.96732	8.60016	0.791896	0.310892	0.70765
Vrk3	1:100755681-100783008	1	16	OK	12.4686	21.5712	0.790806	1.30971	0.1826
Vps37c	1:226742302-226767868	1	16	OK	7.30291	12.6338	0.790746	1.2682	0.19605
Slc25a32	7:77987211-78004975	1	16	OK	10.6068	18.3378	0.789827	1.21099	0.22505
Msi1	12:46895446-46920952	1	16	OK	0.287144	0.496329	0.789519	0.667251	0.4718
Mettl22	10:7223361-7240812	1	16	OK	6.12501	10.587	0.789515	1.08932	0.27635
Atp6v1a	11:61531415-61584634	1	16	OK	49.5616	85.6314	0.788916	1.40429	0.115
Lrfn4	1:219759168-219859945	1	16	OK	51.8748	89.6253	0.788873	1.17471	0.2407
Syf2	5:153269525-153277563	1	16	OK	25.3129	43.6892	0.787406	1.38411	0.1651
Mrps6	11:32211114-32263899	1	16	OK	64.1133	110.603	0.786701	1.31958	0.1841
Slc26a8	20:5870803-5933138	1	16	OK	1.8598	3.20739	0.786255	1.04743	0.28765
AC144674.1	13:79736481-79801759	1	16	OK	6.22739	10.7396	0.786236	0.321498	0.40245
Cep295nl	10:107336961-107386596	1	16	OK	0.339174	0.584816	0.785958	0.0739007	0.7501
Arl8b	4:140837744-140881865	1	16	OK	56.5383	97.4827	0.785917	1.50501	0.13515
Cep170	13:94807093-94860420	1	16	OK	19.2371	33.1494	0.785093	1.23544	0.2101
Hoxc9	7:144595959-144598632	1	16	OK	3.49324	6.01658	0.784379	0.797692	0.4212
LOC103694506	X:119160958-119162518	1	16	OK	14.5605	25.074	0.784129	1.26473	0.2127
Clk4	10:36709017-36733133	1	16	OK	9.35115	16.0984	0.783697	1.13363	0.254
Slf2	1:264670840-264733428	1	16	OK	12.6156	21.7135	0.783383	1.45362	0.1355
Siah2	2:148874150-148891900	1	16	OK	9.77117	16.8165	0.783275	1.22664	0.22175
Itm2b	15:55254705-55277713	1	16	OK	78.833	135.64	0.782913	1.49103	0.14285
Bbs4	8:64121391-64154396	1	16	OK	3.92801	6.75824	0.782847	1.19076	0.22615
C2cd2l	8:48641757-48652682	1	16	OK	10.429	17.9389	0.782492	1.32237	0.18695
Lamtor3	2:243160835-243173048	1	16	OK	52.6885	90.5832	0.781757	1.38658	0.15435
Aga	16:41222237-41234095	1	16	OK	77.9291	133.88	0.780706	1.44938	0.14545
Spsb2	9:20217277-20219209	1	16	OK	0.451599	0.775676	0.780412	0.588396	0.55975
Atp6ap1	X:156407936-156415145	1	16	OK	80.5097	138.25	0.780046	1.50678	0.12725
AC126486.4	12:12638506-12662371	1	16	OK	0.367131	0.630346	0.77985	0.0561853	0.7581
Elp1	5:73499990-73561298	1	16	OK	14.6029	25.0664	0.779498	1.26438	0.2017
Csf2ra,Ppp2r3b	14:1454306-1476355	1	16	OK	16.6724	28.6177	0.779446	0.957298	0.3272
Vldlr	1:245237150-245271587	1	16	OK	4.76415	8.17641	0.779247	1.21872	0.2171
Scn5a	8:128169190-128266639	1	16	OK	0.581725	0.997897	0.778553	0.244545	0.7091
Nars1	18:59986347-60002658	1	16	OK	130.738	224.075	0.777308	1.54287	0.10975
Tnnc1	16:7292095-7295465	1	16	OK	2.05146	3.51545	0.777055	0.792742	0.42705
Zfp653	8:23066575-23085238	1	16	OK	3.72536	6.38319	0.776898	1.06789	0.28395
Lmbrd1	9:30939554-31038379	1	16	OK	18.36	31.4564	0.776784	1.35244	0.16745
Mef2d	2:187508370-187566428	1	16	OK	19.2098	32.9115	0.776748	1.18232	0.2258
Cst3	3:143219685-143223615	1	16	OK	508.144	869.865	0.775554	1.53492	0.1216
S100pbp	5:147333886-147375169	1	16	OK	9.93461	17.0054	0.775458	1.27626	0.19635
Rabgef1	12:29961119-30004719	1	16	OK	13.1728	22.5398	0.774912	1.33549	0.1816
Fth1	1:226030874-226049929	1	16	OK	1427.01	2440.69	0.7743	1.54638	0.1147
Snx7	2:221015309-221099738	1	16	OK	36.6789	62.7265	0.774124	1.4238	0.15915
Trappc4	8:48723190-48736530	1	16	OK	31.4211	53.7196	0.773714	0.438242	0.61595
Ap3d1	7:11838638-11873984	1	16	OK	40.4948	69.224	0.773537	1.51228	0.13645
Fnbp4	3:79570624-79610454	1	16	OK	21.074	36.0087	0.77288	1.32914	0.1832
Metrnl	10:110893231-110907243	1	16	OK	8.65046	14.7801	0.772806	1.1198	0.2634
Zbtb44	8:32165338-32223321	1	16	OK	6.51778	11.1311	0.772148	1.08123	0.2552
Serinc2	5:148470060-148492232	1	16	OK	85.2548	145.582	0.771984	1.45775	0.1489
NEWGENE_1304700	15:3996047-4022223	1	16	OK	0.344655	0.58845	0.771766	0.468444	0.65425
Srpk2	4:8066507-8185935	1	16	OK	24.691	42.143	0.771305	1.44073	0.1388
Usp3	8:72205878-72290684	1	16	OK	13.5958	23.1952	0.77066	1.24	0.20475
Zbtb7b	2:188704683-188718767	1	16	OK	23.5087	40.0974	0.770313	1.37681	0.1605
Mgst2	2:140697300-140727872	1	16	OK	437.356	745.916	0.770205	1.05469	0.2754
Morn3	12:38962040-38976271	1	16	OK	0.272643	0.464925	0.769984	0.530583	0.57225
Usp29	1:69988672-70003582	1	16	OK	0.281474	0.479848	0.769576	0.848298	0.3955
Faim	8:107225211-107241224	1	16	OK	1.01457	1.72833	0.768513	0.56642	0.5677
Mt-cyb	MT:14135-15278	1	16	OK	3231.21	5502.21	0.767936	1.5441	0.12145
Klf4	5:72283312-72287669	1	16	OK	38.3759	65.3469	0.767917	1.44313	0.1456
Plekhb2	9:41348448-41381101	1	16	OK	76.642	130.477	0.767589	1.50028	0.1204
Atp5if1	5:150719568-150723321	1	16	OK	379.032	645.172	0.767362	1.43746	0.1407
Ciz1	3:11392133-11410777	1	16	OK	12.4537	21.198	0.767359	1.29128	0.2
ENSRNOG00000058899	10:48926972-48944304	1	16	OK	22.1128	37.6361	0.767233	1.09328	0.27275
Cacna2d4	4:151298547-151409296	1	16	OK	2.60605	4.43474	0.766988	1.03829	0.28475
Zcchc7	5:60250444-60430354	1	16	OK	9.85079	16.7614	0.76683	1.29806	0.17795
Cdk5rap1	3:149703847-149870413	1	16	OK	3.9376	6.69989	0.766823	1.10613	0.25535
Mpdu1	10:56260513-56267213	1	16	OK	28.2197	48.0137	0.766744	1.28567	0.1899
Slc44a5	2:260167573-260535724	1	16	OK	3.55313	6.03907	0.765235	1.15847	0.24105
LOC108348048	8:42443441-42466907	1	16	OK	2.21313	3.76031	0.764762	1.132	0.2558
Zfp219	15:28377456-28430455	1	16	OK	10.9814	18.6553	0.764515	0.716039	0.44235
Zfp458	2:86891091-87041628	1	16	OK	2.1152	3.59328	0.764506	0.251057	0.69225
LOC100911625	9:20251520-20260505	1	16	OK	0.336745	0.572024	0.764418	0.576363	0.59075
Fbxl3	15:93642692-93667485	1	16	OK	25.4973	43.3101	0.764355	0.92894	0.28155
Sgpl1	20:30699871-30749940	1	16	OK	36.3371	61.7137	0.764147	1.42522	0.14975
Mfsd11	10:105796634-105816115	1	16	OK	33.3134	56.5554	0.763562	1.41532	0.1522
Irf2bp2	19:59497019-59502298	1	16	OK	45.6822	77.538	0.763271	1.25698	0.1934
Tpra1	4:120825698-120854529	1	16	OK	23.5502	39.9716	0.76324	0.462984	0.67085
Cpq	7:71709156-72167417	1	16	OK	14.937	25.3515	0.763174	1.2751	0.19545
Irx5	19:16390432-16421191	1	16	OK	21.5649	36.5995	0.763136	0.746274	0.3801
AC141521.1	20:5779065-5785728	1	16	OK	0.538792	0.914105	0.762633	0.698242	0.50285
Zfp871	7:15015990-15038617	1	16	OK	7.13375	12.1018	0.762488	1.36708	0.15925
Lrig2	2:206928720-206997521	1	16	OK	3.00364	5.09513	0.76241	1.17809	0.2418
Abhd17b	1:239266345-239301176	1	16	OK	13.5435	22.9474	0.760729	1.26392	0.20355
Fntb	6:99883922-99966988	1	16	OK	7.49953	12.706	0.760632	0.812569	0.3944
Abhd14b	8:115150261-115154552	1	16	OK	39.1347	66.2667	0.759837	1.3505	0.17065
Ogfod3	10:110378533-110431806	1	16	OK	9.73699	16.4768	0.758887	0.449463	0.6647
Tex264	8:115360712-115388281	1	16	OK	68.3792	115.702	0.75879	1.35594	0.16775
Ahi1	1:16465701-16607209	1	16	OK	22.3859	37.8512	0.757748	1.3172	0.1833
Rbbp6	1:192929182-192965158	1	16	OK	14.236	24.0704	0.757719	1.43717	0.1452
Tmem267	2:52358096-52366667	1	16	OK	2.86526	4.84163	0.756829	0.962235	0.33035
AABR07011996.1	2:180878152-180883459	1	16	OK	2.255	3.80702	0.755532	1.02746	0.31335
Txnrd2	11:86667996-86735622	1	16	OK	6.66193	11.2456	0.755354	0.448594	0.6359
Lpin1	6:41797444-41870046	1	16	OK	3.10078	5.23306	0.755025	1.17257	0.22775
Sec16b	13:75158129-75216941	1	16	OK	3.72006	6.27736	0.754832	0.349128	0.3906
Osbpl9	5:128629833-128839449	1	16	OK	42.5947	71.8689	0.754695	0.92661	0.34225
Sbno1	12:37593873-37653683	1	16	OK	33.2129	56.0337	0.754551	1.36126	0.16695
AABR07026893.1	17:3687265-3769821	1	16	OK	210.206	354.599	0.754382	0.0940474	0.77365
Igsf8	13:90692665-90700789	1	16	OK	15.0153	25.3154	0.753577	1.26469	0.1975
C17h6orf52	17:21571511-21613930	1	16	OK	5.77617	9.73734	0.753415	0.258153	0.77065
Serpinb1a	17:32852878-32911495	1	16	OK	53.8161	90.6532	0.752321	1.38797	0.15075
Tmem41a	11:82734612-82741428	1	16	OK	12.194	20.5333	0.751791	1.14649	0.2482
RT1-T24-4	20:3166684-3199279	1	16	OK	4.25336	7.15871	0.751097	0.465589	0.6241
Rad9a	1:219444091-219450451	1	16	OK	30.8202	51.8459	0.750355	1.28213	0.19785
Cars	1:216759365-216801656	1	16	OK	91.5833	154.047	0.750215	1.47536	0.1321
Rilpl2	12:37544917-37556453	1	16	OK	21.9764	36.9275	0.74874	1.26368	0.20665
Fam184b	14:69970983-70086143	1	16	OK	1.63285	2.74318	0.748459	0.901442	0.37565
Lto1	1:218076000-218082490	1	16	OK	14.2179	23.8847	0.748385	1.25743	0.18545
Ctsa	3:161296303-161322289	1	16	OK	67.4659	113.307	0.748012	1.44334	0.13975
Eef2k	1:190779771-190843516	1	16	OK	14.3463	24.0939	0.74799	1.38072	0.16515
Ggps1	17:53956202-53972542	1	16	OK	8.83707	14.8326	0.747131	1.18969	0.23455
Usf2	1:89371793-89382463	1	16	OK	34.5615	57.9963	0.746797	1.35389	0.17425
Gramd2a	8:64516045-64539367	1	16	OK	0.358255	0.601104	0.746628	0.540256	0.65105
Nr1d1	10:86656328-86691223	1	16	OK	17.7801	29.8303	0.746518	0.844631	0.3682
Slc9a9	8:102304065-103022723	1	16	OK	0.760176	1.27451	0.745532	0.600127	0.54025
Gpatch8	10:90421441-90501819	1	16	OK	9.76925	16.3781	0.745446	1.38606	0.15305
Anks6	5:62640644-62684289	1	16	OK	6.56033	10.9911	0.7445	1.30436	0.17895
Gsr	16:62197376-62241361	1	16	OK	46.2446	77.4686	0.744325	1.38765	0.1565
Sdc4	3:160872502-160891190	1	16	OK	27.7177	46.3964	0.743206	1.35416	0.17185
Cep95	10:94980927-95016344	1	16	OK	3.39353	5.6802	0.743156	0.189986	0.7521
Serpinf1	10:62241755-62254287	1	16	OK	144.046	240.941	0.742151	1.45942	0.1469
LOC100910636	12:21678579-21720094	1	16	OK	0.734548	1.22827	0.741698	0.884661	0.3464
Gpat3	14:10343281-10395313	1	16	OK	6.4158	10.7233	0.741046	1.20029	0.22275
Psenen	1:89016095-89017290	1	16	OK	53.7766	89.878	0.740989	1.13225	0.25245
Pced1b	7:138704125-138846123	1	16	OK	1.00051	1.67187	0.740722	0.620156	0.57065
LOC290595	16:14353458-14360555	1	16	OK	1236.21	2065.55	0.7406	0.912529	0.34315
Slc16a12	1:252976533-253000760	1	16	OK	0.315509	0.526911	0.739878	0.656861	0.5342
Cenpv	10:48846565-48880453	1	16	OK	17.7602	29.656	0.73968	0.753675	0.4216
Dao	12:48354195-48365784	1	16	OK	0.220772	0.368638	0.739649	0.390257	0.679
Six5	1:79999652-80004015	1	16	OK	5.09682	8.51003	0.739566	1.10161	0.2513
Pdk2	10:82838416-82853092	1	16	OK	6.80195	11.3524	0.738973	1.12154	0.25065
Stam	17:81209362-81255808	1	16	OK	22.6596	37.8125	0.738739	1.22111	0.20465
Casq1	13:90532168-90602365	1	16	OK	0.226843	0.378325	0.737933	0.0816943	0.7179
Slc12a6	3:103751885-103857158	1	16	OK	7.29853	12.1643	0.736978	0.955351	0.3367
Akr1b1	4:61706863-61720956	1	16	OK	394.858	658.056	0.736876	1.48548	0.1402
Slc37a1	20:10032640-10087688	1	16	OK	1.26279	2.10404	0.736542	0.863859	0.3867
Atg2a	1:221612583-221632267	1	16	OK	9.2733	15.447	0.736174	1.33054	0.1744
Cnot4	4:62561443-62664095	1	16	OK	14.6454	24.372	0.734779	1.32505	0.17635
Sil1	18:28067483-28301863	1	16	OK	7.09366	11.7999	0.734173	0.954665	0.32055
Ppfia2	7:48724752-49045819	1	16	OK	0.872002	1.45028	0.733929	0.910491	0.37005
E4f1	10:13815292-13838765	1	16	OK	5.83793	9.70303	0.732978	0.69159	0.4758
AABR07033570.2	11:28056130-28057737	1	16	OK	0.245242	0.407576	0.732862	0.502826	0.6468
Alkbh3	3:82874247-82907876	1	16	OK	38.8551	64.5588	0.732511	1.30756	0.1734
Mt1	17:78762892-78812111	1	16	OK	986.04	1638.06	0.732267	1.11973	0.2551
LOC100912181	10:70509757-70516429	1	16	OK	4.71026	7.82138	0.731615	0.512511	0.6594
Trim7	10:34185834-34201837	1	16	OK	6.41103	10.6452	0.731571	1.22187	0.21065
Prickle4,Tomm6	9:15306762-15314726	1	16	OK	269.842	448.023	0.731459	0.208821	0.74755
Mocos	18:16590196-16636127	1	16	OK	6.8035	11.2936	0.731153	1.00397	0.2398
Pkmyt1	10:13060831-13075864	1	16	OK	10.1696	16.8732	0.730471	1.08272	0.24905
Tkt	16:6609667-6635817	1	16	OK	152.292	252.557	0.72977	1.45026	0.14215
Pcf11	1:157468294-157494117	1	16	OK	9.87892	16.3788	0.729403	1.31044	0.1753
Ccar1	20:32373442-32416044	1	16	OK	23.9907	39.7613	0.728892	1.35393	0.16845
Elf4	X:135236682-135284707	1	16	OK	6.98595	11.571	0.72798	1.27296	0.19805
AABR07018556.1	15:64939526-64941035	1	16	OK	0.514692	0.852407	0.727834	0.662103	0.52605
Bsdc1	5:147661617-147689759	1	16	OK	10.6441	17.625	0.727572	1.25411	0.2067
Arfgef2	3:163570531-163656626	1	16	OK	9.59489	15.8852	0.727343	1.3648	0.1678
Sord	3:114175971-114208486	1	16	OK	0.33506	0.554712	0.72732	0.0669396	0.7818
Hoga1	1:261291869-261318984	1	16	OK	2.34301	3.87538	0.725974	0.903518	0.35695
Ndel1	10:55411900-55444861	1	16	OK	39.3475	65.0606	0.725512	1.31795	0.17525
Yae1	17:49610547-49617065	1	16	OK	12.463	20.6069	0.72548	1.28349	0.2094
Zfp385c	10:88541656-88551056	1	16	OK	0.304322	0.503075	0.725174	0.510168	0.62565
AABR07000738.1	1:24843875-24916163	1	16	OK	1.05766	1.74773	0.724606	0.509063	0.5209
Abcc5	11:84330063-84595299	1	16	OK	2.83712	4.68621	0.723994	0.386518	0.63205
Vezf1	10:75365821-75381555	1	16	OK	15.3854	25.4056	0.723587	1.31523	0.18655
Atp6v1e1	4:153351420-153373649	1	16	OK	72.476	119.572	0.722299	1.35329	0.17835
AABR07040840.1,Tsc22d3	X:111884294-111943199	1	16	OK	10.3464	17.0633	0.721772	0.510488	0.281
Slc35c2	3:161575630-162003592	1	16	OK	16.8799	27.8381	0.721751	0.662204	0.4853
7SK	3:161193768-161241159	1	16	OK	2.25168	3.71328	0.721694	0.0377095	0.74695
Pcgf5	1:254974788-255090306	1	16	OK	16.7572	27.6149	0.720668	1.07956	0.2837
Neurl2	3:161296303-161322289	1	16	OK	0.911652	1.50192	0.720258	0.108058	0.79195
Lats1	1:1784077-1817310	1	16	OK	11.9797	19.7222	0.719222	1.33644	0.16765
Ikzf5	1:201950143-201981250	1	16	OK	10.9065	17.9538	0.719101	0.915502	0.3487
Pcbd1	20:30689691-30696666	1	16	OK	0.868119	1.42849	0.718525	0.53515	0.5904
Fam114a1l1	9:120099316-120101098	1	16	OK	0.689389	1.13425	0.718348	0.628984	0.53785
Gga1	7:120103518-120119739	1	16	OK	23.1845	38.145	0.718332	1.29548	0.18405
Tom1	19:14392422-14426491	1	16	OK	33.5965	55.2566	0.717837	1.33046	0.18105
Uhrf1bp1l	7:30408518-30455783	1	16	OK	12.5127	20.5794	0.717811	1.31804	0.1815
Mtm1	6:18821814-18842058	1	16	OK	8.20611	13.4947	0.717621	1.14938	0.2517
AABR07012054.1	2:184230214-184309664	1	16	OK	3.4806	5.72359	0.717583	0.429882	0.66395
Eda	X:69730233-70222854	1	16	OK	1.89407	3.11456	0.717537	0.697599	0.312
MAST1	19:26025806-26053762	1	16	OK	0.254096	0.4178	0.717442	0.322598	0.6061
Fam184a	20:34935061-35054881	1	16	OK	4.20934	6.92066	0.717317	1.07108	0.2691
Hpcal1	6:43001947-43109071	1	16	OK	58.3769	95.9642	0.717099	1.31981	0.18215
Ss18l1	3:175426486-175448005	1	16	OK	2.261	3.71442	0.716179	1.03676	0.28975
Smpdl3b,Xkr8	5:150918453-150949931	1	16	OK	0.712316	1.17006	0.715995	0.701159	0.4875
Pfkfb3	17:70632710-70713758	1	16	OK	9.34381	15.3477	0.715942	1.21805	0.2224
AABR07027390.2	17:27841119-27849962	1	16	OK	1.59786	2.62448	0.715893	0.629307	0.53765
LOC100911730	1:214009643-214013765	1	16	OK	1.11476	1.82978	0.714929	0.734603	0.4473
Bnip3	1:211248097-211265282	1	16	OK	89.2987	146.49	0.71409	1.32468	0.1611
Tfap2a	17:24654901-24670457	1	16	OK	8.2595	13.544	0.713529	1.17724	0.2258
Zfp414	7:18497794-18500417	1	16	OK	22.2373	36.4421	0.712627	1.09268	0.26805
Nceh1	2:112868669-112934953	1	16	OK	3.61941	5.93082	0.712477	1.09753	0.26325
Slc20a2	16:74317898-74408030	1	16	OK	6.41172	10.5054	0.712352	1.14919	0.23745
Rab11fip1	16:69046513-69079332	1	16	OK	2.04335	3.34748	0.712135	0.887231	0.283
AABR07034315.1	11:64472071-64472479	1	16	OK	0.642077	1.0515	0.711631	0.313734	0.74155
Pip4p2	5:28395295-28442924	1	16	OK	23.6836	38.7803	0.711433	1.25909	0.19255
Smg9	1:81259371-81282887	1	16	OK	15.3197	25.0823	0.711282	1.23605	0.2149
AC106292.2	11:65741785-65759777	1	16	OK	48.2488	78.9914	0.711201	0.786349	0.32745
AABR07033540.1	11:26720423-26721540	1	16	OK	0.291427	0.477106	0.711176	0.485796	0.64165
Ip6k1	8:116782000-116826149	1	16	OK	18.096	29.6225	0.71102	1.30268	0.18605
Fam168b	9:41305564-41337535	1	16	OK	29.9582	49.0071	0.710042	1.34757	0.16265
Rb1	15:55081585-55209342	1	16	OK	5.24442	8.57816	0.709884	1.13838	0.24665
Abhd6	15:18647843-18695133	1	16	OK	14.9668	24.4732	0.709436	1.21808	0.218
Utp23	7:91384186-91389598	1	16	OK	11.3556	18.5606	0.708835	1.0681	0.2645
AABR07072761.1	2:195856116-195856980	1	16	OK	1.43768	2.34976	0.708775	0.652603	0.5313
RGD1307621	6:86650953-86660739	1	16	OK	2.52417	4.1239	0.708202	0.763625	0.47595
Bmp2k	14:14126034-14222203	1	16	OK	10.11	16.514	0.707909	1.28183	0.1905
Qars1	8:117297669-117305702	1	16	OK	59.4851	97.1581	0.707806	1.37216	0.1618
Lrch3	11:70967222-71108212	1	16	OK	0.556319	0.908459	0.707508	0.340023	0.4635
Zc3hav1	4:66011914-66062682	1	16	OK	35.0959	57.2985	0.707194	1.37352	0.15945
Impdh2,Qrich1	8:117307338-117351617	1	16	OK	143.017	233.365	0.706405	1.30192	0.1773
AABR07056517.1	7:28370900-28405326	1	16	OK	1.73258	2.82635	0.706021	0.725914	0.4756
Ero1a	15:19617852-19656012	1	16	OK	65.8408	107.352	0.705301	1.31303	0.1848
Mapk1ip1	1:211195451-211205770	1	16	OK	8.09079	13.1917	0.705272	0.941188	0.33975
Pcmtd2	3:177351517-177371468	1	16	OK	7.4926	12.2161	0.705242	1.17854	0.229
Ptpn21	6:122656499-122721639	1	16	OK	3.88155	6.32794	0.705103	1.13835	0.25435
Dpp7,Uap1l1	3:2569134-2584533	1	16	OK	45.9411	74.8786	0.704769	1.22776	0.1911
Specc1	10:48240126-48542292	1	16	OK	28.9113	47.1156	0.704574	1.29652	0.18095
Gabpb1	3:119091741-119136159	1	16	OK	9.54835	15.5583	0.704361	1.05631	0.30905
Senp7	11:46880927-47033314	1	16	OK	2.58683	4.21287	0.703618	1.08574	0.2703
LOC103690015	1:77541358-77541814	1	16	OK	1.21913	1.98491	0.70322	0.382764	0.70785
LOC498555	15:75067296-75067723	1	16	OK	1883.46	3066.51	0.703209	1.37931	0.17355
Fahd2a	3:119994536-120011371	1	16	OK	5.10506	8.30719	0.702432	1.03857	0.307
Iars1	17:15355528-15402671	1	16	OK	25.6799	41.7649	0.701653	1.32581	0.17345
Oxld1	10:109628771-109630005	1	16	OK	3.87985	6.30991	0.701619	0.630703	0.5477
Atp6v0a1	10:88914254-88967748	1	16	OK	25.8754	42.064	0.701002	1.2891	0.1867
Daam1	6:94636221-94739026	1	16	OK	3.83216	6.22538	0.700003	1.16635	0.24565
Dmac2l	6:92016621-92076282	1	16	OK	1.60849	2.61294	0.699967	0.420502	0.70365
B3gat3	1:225120060-225126579	1	16	OK	66.403	107.869	0.699959	1.30847	0.1799
Spink4	5:57202986-57250681	1	16	OK	1.61854	2.62844	0.699512	0.463101	0.64725
Dpm1	3:164966636-164991663	1	16	OK	9.95484	16.1658	0.699478	0.960582	0.31795
Epha2	5:159845773-159874206	1	16	OK	13.2011	21.4356	0.699352	1.25346	0.21255
LOC100910237	1:22757011-22758012	1	16	OK	2.16379	3.51246	0.698921	0.6272	0.53195
Htra1	1:201499027-201548513	1	16	OK	437.798	710.454	0.698475	1.40444	0.1597
Gstp1	1:219291678-219294640	1	16	OK	779.338	1264.65	0.698412	1.36921	0.1713
Fxyd2	8:49710476-49717485	1	16	OK	3.7983	6.16135	0.697894	0.0793828	0.6921
Tmem231	19:44137422-44158650	1	16	OK	7.97476	12.936	0.697875	1.14333	0.2526
Plekho2	8:71092803-71118963	1	16	OK	9.1596	14.8571	0.697794	1.18964	0.2135
Vbp1	1:148424976-148443358	1	16	OK	46.7749	75.8598	0.697602	1.24042	0.20655
NEWGENE_1306714	1:88694823-88734223	1	16	OK	0.480377	0.778829	0.697141	0.789489	0.43365
B4galt3	13:89643880-89649906	1	16	OK	21.2665	34.4604	0.696359	1.22586	0.2228
LOC685431	X:21312921-21314225	1	16	OK	0.69083	1.11914	0.695992	0.565881	0.5694
Cd46	13:113781881-113817995	1	16	OK	0.886136	1.43547	0.695918	0.694151	0.4354
Lmf1	10:14945264-15031942	1	16	OK	12.0645	19.5404	0.695697	1.14839	0.2432
Rbm12b	5:25253009-25255938	1	16	OK	0.294829	0.476667	0.6931	0.613296	0.53165
Sec24a	10:37139805-37215899	1	16	OK	10.537	17.0313	0.692723	1.23112	0.20965
Clba1	6:137375011-137393506	1	16	OK	2.4679	3.9868	0.691947	0.825465	0.42215
Etv4	10:89685057-89700283	1	16	OK	0.495785	0.8009	0.691908	0.61912	0.5555
Chst12	12:16199898-16218386	1	16	OK	10.0329	16.2072	0.691907	1.06128	0.2821
Actl7a	5:73494050-73498979	1	16	OK	0.302032	0.487633	0.691092	0.561081	0.5383
Tmem106b	4:39517501-39535292	1	16	OK	62.4955	100.897	0.691063	1.28545	0.1952
Ccdc117	14:85762481-85772908	1	16	OK	9.36514	15.1135	0.690463	1.1505	0.2386
Tlr6	14:45024350-45046446	1	16	OK	1.49182	2.40564	0.689348	0.835877	0.41
Cc2d2a	14:71895171-71979445	1	16	OK	5.84082	9.41513	0.688809	1.11041	0.25385
Ifnar1	11:31640406-31664061	1	16	OK	13.6463	21.9927	0.688513	1.23871	0.21185
RT1-M3-1	20:1814660-1818800	1	16	OK	9.64523	15.54	0.688101	0.85054	0.29975
Plekhf2	5:24240241-24255606	1	16	OK	8.96389	14.4394	0.68781	1.1213	0.2585
Mir22,Mir6326	10:62297511-62302252	1	16	OK	11.4829	18.4961	0.687726	1.07866	0.2547
Gclc	8:85059050-85097468	1	16	OK	39.8331	64.1368	0.687184	1.30484	0.20165
Rdm1	10:89539555-89551496	1	16	OK	2.44725	3.93894	0.68665	0.372723	0.7261
Ensa	2:197752543-197759882	1	16	OK	47.2903	76.0782	0.68594	1.26067	0.1948
Pla2r1	3:46488185-46622027	1	16	OK	0.368872	0.593392	0.685866	0.760141	0.4488
Asah1	16:53998559-54137672	1	16	OK	38.5607	61.9952	0.685027	0.951183	0.3266
Uhrf1bp1	20:7431252-7475526	1	16	OK	9.76794	15.7018	0.684804	1.26295	0.19825
AC128212.1	8:130569204-130570197	1	16	OK	2.21477	3.5595	0.684514	0.710548	0.48705
Asb3	14:115383909-115449795	1	16	OK	6.96906	11.1961	0.683966	0.69149	0.4817
Arse	2:122876543-122884384	1	16	OK	15.4429	24.7991	0.683344	1.09525	0.2614
Pglyrp1	1:79790704-79816450	1	16	OK	0.558147	0.896297	0.683331	0.154341	0.78245
Dusp1	10:16970469-16973418	1	16	OK	13.5928	21.8237	0.683055	1.11834	0.2696
Angel1	6:110644266-110681408	1	16	OK	3.96659	6.36808	0.682958	0.997177	0.29905
Sntb2	19:39126588-39217365	1	16	OK	6.05104	9.71275	0.682696	1.20996	0.211
NEWGENE_1308196	9:44472364-44571331	1	16	OK	0.702263	1.1253	0.680222	0.313782	0.7515
Rad52	4:152430186-152451609	1	16	OK	6.84684	10.9676	0.679741	0.546633	0.47285
Ccdc115	9:37769313-37779967	1	16	OK	20.3318	32.5247	0.677803	0.70043	0.4292
Ccdc36	8:117181894-117211170	1	16	OK	0.695302	1.1122	0.677701	0.770278	0.4484
Khnyn	15:34551590-34561727	1	16	OK	5.07485	8.11705	0.677591	0.990331	0.3128
Nlrc5	19:10904390-11004848	1	16	OK	2.422	3.87331	0.677372	0.56049	0.4958
Klhl8	14:7169518-7215025	1	16	OK	3.3868	5.41544	0.677154	0.944606	0.3455
Serinc3	3:160017206-160038125	1	16	OK	63.021	100.754	0.676935	1.24475	0.2101
Fam160b2	15:52271495-52288893	1	16	OK	5.76858	9.21961	0.676491	1.10536	0.26815
Ints13	4:180855052-180908198	1	16	OK	24.5911	39.2997	0.67638	0.985296	0.30085
Pld3	1:84339260-84361654	1	16	OK	30.5042	48.7295	0.67579	1.19155	0.22185
Zbtb9	20:5566530-5570034	1	16	OK	1.84335	2.94365	0.675274	0.823792	0.40475
Lrrfip2	8:119371727-119484477	1	16	OK	15.3334	24.4856	0.675261	0.980139	0.31515
Nab2	7:70945221-70971755	1	16	OK	26.6534	42.5614	0.675227	0.94262	0.3594
Ino80d	9:69820550-69887436	1	16	OK	4.18309	6.67744	0.674726	1.20386	0.21625
Zfp496	10:45833263-45852286	1	16	OK	22.1167	35.3023	0.674627	1.25329	0.1995
Nup50	7:125833556-125850827	1	16	OK	65.5108	104.503	0.673747	1.23137	0.1938
Invs	5:64053945-64225844	1	16	OK	0.642062	1.02391	0.67331	0.262666	0.46415
Hadhb	6:27555409-27589545	1	16	OK	142.294	226.92	0.673306	1.32757	0.17605
Gpr107	3:10632895-10694649	1	16	OK	13.2562	21.1339	0.672889	1.09282	0.2229
Zfp142	9:81816871-81868086	1	16	OK	13.0008	20.7238	0.672687	0.868254	0.3144
Cdkn1a	20:6351453-6358895	1	16	OK	66.6236	106.185	0.672472	1.13338	0.2276
Ankrd16	17:70384577-70398795	1	16	OK	1.2308	1.96147	0.672344	0.739831	0.47825
Pbdc1	X:76042238-76046938	1	16	OK	22.8574	36.4158	0.671904	1.17376	0.2325
Chic2	14:35683375-35718860	1	16	OK	18.88	30.0746	0.671683	1.03399	0.2963
Igbp1	X:70322581-70346308	1	16	OK	21.6842	34.5403	0.671636	1.12208	0.2501
Sorbs3	15:51859011-51890832	1	16	OK	12.6229	20.1023	0.671318	1.17932	0.2327
Mbd6	7:70513342-70602310	1	16	OK	22.8377	36.3641	0.671099	0.539999	0.60995
Ggnbp2	10:72156727-72188733	1	16	OK	28.0263	44.6167	0.670804	1.21712	0.20975
Tgfbi	17:8400145-8429532	1	16	OK	292.646	465.755	0.670412	1.35939	0.1632
Psph	12:30514111-30526557	1	16	OK	82.839	131.84	0.670409	1.22884	0.2174
AABR07059190.1	4:7818723-7822877	1	16	OK	45.2046	71.9356	0.670235	1.16677	0.23225
Vars1	20:4638662-5008262	1	16	OK	91.7073	145.936	0.670227	0.51634	0.44275
Aim2	13:91922359-91963082	1	16	OK	4.99192	7.94323	0.67013	0.854617	0.38825
U6	14:5979225-6026561	1	16	OK	3.95102	6.28473	0.669627	0.587839	0.54685
Ppp1r13l	1:80271320-80290947	1	16	OK	15.9942	25.4266	0.668788	1.16922	0.2185
LOC100360841	9:69790830-69791196	1	16	OK	61.878	98.3235	0.668111	0.840525	0.3973
Lamtor1	1:166991473-166997045	1	16	OK	91.4651	145.331	0.668051	1.22753	0.2286
Retreg2	9:82345718-82351802	1	16	OK	20.5932	32.6764	0.666085	1.18963	0.23745
AABR07071891.1	1:84573495-84573959	1	16	OK	559.05	886.539	0.665206	1.2478	0.2093
Nucb1	1:101465564-101511412	1	16	OK	104.301	165.39	0.665123	1.30726	0.17955
Sult5a1	19:55952852-55967836	1	16	OK	0.597872	0.948017	0.665076	0.500891	0.6212
Pnisr	5:35990573-36017944	1	16	OK	8.52533	13.5178	0.665031	1.12523	0.25285
Hspa4l	2:127625682-127683423	1	16	OK	7.48468	11.8672	0.664969	0.659193	0.30105
Psat1	1:233121736-233146569	1	16	OK	140.248	222.314	0.664623	1.21317	0.21875
Shd,Yju2	9:11089105-11110493	1	16	OK	8.95584	14.1948	0.664457	1.0808	0.2713
Slit2	14:66831847-67171482	1	16	OK	14.8058	23.459	0.663985	1.20618	0.21875
AABR07060519.1	4:77413671-77446624	1	16	OK	1.75927	2.78626	0.663353	0.830273	0.40965
Sv2a	2:198321141-198336913	1	16	OK	7.6237	12.0715	0.66304	1.12913	0.26375
Rhbdd3	14:85351357-85357023	1	16	OK	13.0812	20.6998	0.66213	1.04251	0.2862
Ggn	1:88112785-88116548	1	16	OK	0.314531	0.497691	0.662049	0.267849	0.52305
AABR07071966.1	1:174825776-174826069	1	16	OK	4.28512	6.77928	0.661797	0.291764	0.74365
Uprt	X:75382572-75412738	1	16	OK	10.1133	15.9932	0.661208	1.10491	0.2372
Rbm5	8:116502936-116532169	1	16	OK	23.7997	37.6209	0.660588	1.23339	0.20575
Gtf2h1	1:102776081-102877944	1	16	OK	39.8765	63.0309	0.660518	1.1691	0.2258
Myh11	10:764420-859184	1	16	OK	0.890797	1.40713	0.659589	0.937933	0.34305
Aldh2	12:40466494-40498752	1	16	OK	103.114	162.866	0.659438	1.28356	0.19915
AC115277.1	7:15385867-15386434	1	16	OK	0.565138	0.892496	0.659242	0.300371	0.71375
Rxra	3:6211724-6298505	1	16	OK	12.8891	20.342	0.658306	1.17474	0.23715
AABR07046763.1	5:5466494-5698395	1	16	OK	7.86619	12.4138	0.658206	0.0661516	0.7966
Nrde2	6:124135996-124177404	1	16	OK	2.60064	4.10343	0.657965	0.985759	0.3168
Sumo3	20:11726496-11737050	1	16	OK	84.4175	133.147	0.65741	1.25061	0.21875
Lasp1	10:85743951-85785133	1	16	OK	96.9685	152.787	0.655932	1.30564	0.1833
Bhlhe41	4:180230756-180235287	1	16	OK	7.09572	11.1763	0.655421	1.06863	0.26045
Osbpl11	11:70770506-70833993	1	16	OK	9.4561	14.8932	0.65534	1.13963	0.23965
Cd47	11:53511520-53575423	1	16	OK	50.4534	79.4069	0.654312	0.920466	0.3478
Bet1l	1:213602849-213612904	1	16	OK	17.4799	27.511	0.654309	0.555805	0.57645
Fkbp10	10:88326079-88338207	1	16	OK	198.846	312.909	0.654095	0.50336	0.1782
Dusp23	13:91018509-91020112	1	16	OK	2.43885	3.83697	0.653766	0.600561	0.56235
Tmem62	3:112916006-112950415	1	16	OK	4.10586	6.45801	0.653404	0.955363	0.3593
Slc2a1	5:138154672-138182897	1	16	OK	40.5834	63.8239	0.653206	1.20288	0.227
Lims1	20:27895938-28004943	1	16	OK	32.4192	50.9807	0.653102	1.23255	0.1972
SNORD14	1:185328403-185331609	1	16	OK	2.2629	3.55769	0.652769	0.780009	0.4033
Six4	6:95984867-95998529	1	16	OK	7.43967	11.6962	0.65273	1.13818	0.24135
LOC108349548	2:252359975-252382955	1	16	OK	46.3346	72.8266	0.652377	1.00094	0.28925
Nfatc4	15:34493047-34504326	1	16	OK	4.4383	6.97498	0.652183	0.953992	0.33685
Xpa	5:61734117-61792983	1	16	OK	2.77716	4.36162	0.651255	0.217611	0.818
Zfp526	1:82072543-82120902	1	16	OK	3.09967	4.86726	0.650996	0.41912	0.75445
Nedd4l	18:60391127-60719720	1	16	OK	19.1466	30.0503	0.650296	1.16397	0.25315
Sec14l2	14:84335596-84360309	1	16	OK	6.40522	10.0437	0.648977	1.01263	0.32545
Phf3	9:37073513-37144015	1	16	OK	9.73549	15.2615	0.648571	1.21854	0.2123
Ilf3	8:22402889-22440887	1	16	OK	40.6309	63.6858	0.648394	1.24273	0.2056
Ccdc71	8:117231768-117252119	1	16	OK	7.95546	12.4686	0.648277	0.606371	0.5528
Aff2	X:153539567-154051181	1	16	OK	5.74761	9.00505	0.647771	1.07339	0.2846
Gon7,Moap1	6:126620596-126636484	1	16	OK	33.9292	53.1493	0.647522	0.962504	0.31445
Slc35a5	11:60585170-60634851	1	16	OK	15.1548	23.7377	0.647407	0.632915	0.41965
Mars1	7:70513342-70602310	1	16	OK	70.6396	110.571	0.646424	0.722154	0.4723
Fkbp1a	3:147042943-147062724	1	16	OK	260.148	407.097	0.646039	1.28261	0.19345
Mbd5	3:33119214-33515565	1	16	OK	3.11261	4.86895	0.645486	1.03885	0.2933
Hoxb9	10:84119464-84124748	1	16	OK	53.2434	83.2861	0.645471	1.07396	0.24085
Sacm1l	8:132607039-132663502	1	16	OK	31.9542	49.976	0.645229	1.18076	0.2311
Cdk19	20:45457803-45598798	1	16	OK	24.0251	37.5721	0.645118	1.22097	0.2189
Otc	X:13524606-13601069	1	16	OK	0.319409	0.498911	0.643378	0.443787	0.69015
Oaf	8:47511718-47529689	1	16	OK	60.587	94.6168	0.643088	1.19088	0.23485
Nbeal1	9:66951493-67116173	1	16	OK	1.63996	2.56094	0.643016	0.413791	0.4739
Ccnk	6:132090217-132113561	1	16	OK	17.3502	27.0774	0.64214	1.13188	0.2483
Inip	5:77018664-77031244	1	16	OK	23.9239	37.3322	0.641964	1.04951	0.2688
Pten	1:251420998-251493642	1	16	OK	4.02214	6.2761	0.641904	0.865493	0.3396
Tmem151a	1:220373289-220467159	1	16	OK	32.3915	50.5345	0.641653	1.03963	0.27925
ENSRNOG00000060290	5:8977980-9038594	1	16	OK	85.256	133.007	0.641627	0.666533	0.50955
Rpain	10:57581827-57613747	1	16	OK	6.66032	10.3828	0.640538	0.198607	0.8247
Npas1	1:78417718-78440738	1	16	OK	0.858928	1.33889	0.640425	0.323218	0.78405
Armc4	17:60287202-60474031	1	16	OK	0.367792	0.573239	0.640247	0.461207	0.6622
AABR07039356.1,Zcchc13	X:74361219-74499485	1	16	OK	1.04246	1.62461	0.640106	0.453662	0.50085
Sbno2	7:12470134-12520788	1	16	OK	10.1988	15.892	0.639902	0.425745	0.6665
AABR07027854.1	17:46322994-46324104	1	16	OK	4.89833	7.6298	0.639357	0.846528	0.3721
Tbrg1	8:40114791-40122450	1	16	OK	96.621	150.491	0.639272	1.21312	0.22715
AABR07050545.1	5:169021559-169022145	1	16	OK	2.63258	4.10013	0.639191	0.526045	0.6033
RGD1563962	13:51317459-51331705	1	16	OK	0.993656	1.54736	0.63899	0.71673	0.47825
Sdf2	10:65454480-65517838	1	16	OK	35.0062	54.5077	0.638851	0.487542	0.6035
Galnt15	16:8128688-8177841	1	16	OK	2.0841	3.2448	0.638707	0.872932	0.3721
Pard6b	3:164822110-164843395	1	16	OK	2.63001	4.09448	0.638615	0.880534	0.37455
Maml2	8:11930138-12253964	1	16	OK	3.86387	6.01411	0.638305	1.06896	0.2608
Fam114a1	14:44941683-45012258	1	16	OK	21.1861	32.9756	0.638278	1.1809	0.22765
AC111287.1	19:43186775-43190181	1	16	OK	0.36364	0.565934	0.638121	0.395384	0.7153
AC094643.2	7:11151954-11182279	1	16	OK	36.3743	56.6001	0.637886	0.393008	0.66565
Fmc1	4:66276834-66284868	1	16	OK	8.30998	12.9247	0.637212	0.876426	0.37745
Islr	8:62946731-62949615	1	16	OK	3.61886	5.62504	0.636327	0.848989	0.395
LOC103689996	20:5198257-5212624	1	16	OK	0.749144	1.16416	0.635976	0.65827	0.51255
Sp4	6:146131421-146195819	1	16	OK	7.48494	11.6307	0.635879	1.01885	0.29775
Exd2	6:104017606-104053575	1	16	OK	12.4148	19.2839	0.63533	1.1067	0.26165
Cdc25b	3:123731497-123741397	1	16	OK	27.4113	42.5715	0.635118	1.14815	0.2437
RGD1561149	5:147403947-147412705	1	16	OK	8.70669	13.5145	0.634313	1.10954	0.26285
Tbc1d23	11:45401402-45459821	1	16	OK	14.1615	21.9803	0.634234	1.13356	0.25725
Arnt,Ctsk	2:196594160-196666446	1	16	OK	15.8644	24.6156	0.633782	0.909503	0.32835
Dlgap5	15:24167485-24199341	1	16	OK	47.4004	73.5006	0.632859	1.21488	0.2237
Arrb1	1:164458796-164593139	1	16	OK	1.20256	1.86377	0.632114	0.840696	0.375
Snx15	1:221487050-221496306	1	16	OK	18.241	28.268	0.631988	1.06771	0.28705
Kctd21	1:162307775-162325314	1	16	OK	1.19718	1.85524	0.631962	0.774155	0.44635
Aagab	8:68526068-68564589	1	16	OK	13.1608	20.3937	0.631875	1.01545	0.2913
AABR07015517.2	14:61116673-61126147	1	16	OK	0.375418	0.581706	0.631791	0.408045	0.67765
Foxn2	6:12158478-12205446	1	16	OK	15.5956	24.1642	0.631738	1.13314	0.24485
Tenm2	10:20844898-21529664	1	16	OK	1.03093	1.59654	0.631008	0.862456	0.4103
AABR07053516.1	3:112334004-112385555	1	16	OK	22.9049	35.4667	0.630809	0.503472	0.4969
LOC100362999	6:59299904-59301491	1	16	OK	2.15596	3.33684	0.630154	0.781827	0.4285
F8	18:367346-399284	1	16	OK	2.16009	3.34078	0.629095	0.86421	0.37855
Nhlrc2	1:277335789-277420995	1	16	OK	12.729	19.6836	0.628872	0.94628	0.3083
Aen	1:140584350-140599648	1	16	OK	15.2412	23.5651	0.62867	0.966525	0.30875
Ccpg1	8:79660547-79715284	1	16	OK	9.5736	14.8012	0.628583	1.02275	0.3041
AABR07044397.1,AABR07044404.1,RT1-CE1,RT1-CE3,RT1-CE4,RT1-CE5,RT1-CE7	20:4638662-5008262	1	16	OK	88.7879	137.213	0.627981	0.481707	0.5706
Shld1	3:125320679-125396821	1	16	OK	0.723267	1.11744	0.627592	0.462258	0.64155
Amz2	10:97710904-97721440	1	16	OK	33.0212	51.0078	0.627325	1.16611	0.23615
Rreb1	17:27539132-27665313	1	16	OK	5.50546	8.50201	0.62694	1.09706	0.25805
Klf3	14:45142768-45173707	1	16	OK	8.90571	13.7521	0.626849	1.0963	0.2787
Taf5l	19:56781858-56800822	1	16	OK	14.2512	22.0054	0.626771	1.07702	0.25925
Pde7a	2:104043274-104134526	1	16	OK	4.35834	6.7272	0.626226	0.952088	0.33285
Tnip1	10:40255775-40296474	1	16	OK	29.2538	45.1478	0.62603	1.15936	0.236
Wbp4	15:61745707-61868343	1	16	OK	21.47	33.1247	0.62559	0.426332	0.5408
Armc5	1:199654133-199662427	1	16	OK	17.8178	27.4861	0.625388	1.07389	0.2776
Rnf220	5:136129424-136166786	1	16	OK	31.6503	48.8166	0.625153	1.0878	0.26655
LOC108348151	10:11373345-11386059	1	16	OK	16.5181	25.4708	0.624796	0.790937	0.4366
Atp6v1g1	5:79367662-79373843	1	16	OK	183.434	282.808	0.624558	1.2105	0.21755
Nr1h2	1:100554543-100559964	1	16	OK	33.574	51.7515	0.624256	1.11654	0.25145
Bbs7	2:123264693-123323170	1	16	OK	16.3743	25.239	0.624225	0.495008	0.5988
Jun	5:114011188-114019192	1	16	OK	86.8533	133.873	0.624211	1.20416	0.2286
Tmem44	11:73738421-73774190	1	16	OK	2.30399	3.5505	0.623889	0.7014	0.48145
Plpbp	16:69163576-69176036	1	16	OK	8.41709	12.9697	0.623748	0.998232	0.3147
Spryd3	7:143721087-143738237	1	16	OK	18.9001	29.1088	0.623062	1.11004	0.2647
Gsto1,Gsto2	1:267607406-267640605	1	16	OK	170.903	262.96	0.621668	1.13858	0.2551
Dnajc4	1:222242857-222247085	1	16	OK	9.59082	14.7559	0.621568	0.773399	0.42625
AABR07036855.1	X:4285856-4287160	1	16	OK	29.9153	46.0258	0.621561	1.05839	0.30245
Cdca4	6:137396139-137421283	1	16	OK	27.499	42.3048	0.621444	1.11863	0.2444
Cryl1	15:37543726-37663584	1	16	OK	15.4481	23.7654	0.621427	1.01739	0.2951
Ist1	19:41968704-42054018	1	16	OK	43.9925	67.6754	0.621374	1.16471	0.2187
Shisa4	13:52193811-52197492	1	16	OK	20.3875	31.3544	0.620983	0.726521	0.4533
Rest	14:33131989-33164141	1	16	OK	12.5888	19.3592	0.620879	1.1275	0.24835
Tmem59	5:126783060-126804175	1	16	OK	108.65	167.053	0.62061	1.18048	0.2433
Nek11	8:113748280-114013623	1	16	OK	0.58524	0.899751	0.620497	0.109948	0.6966
Cldn15	12:22738194-22750377	1	16	OK	0.561475	0.863148	0.620386	0.560919	0.5793
Ier2	19:25773287-25776738	1	16	OK	34.8788	53.6157	0.620306	1.01298	0.30235
Ccdc12	8:118893994-118977051	1	16	OK	22.0186	33.8172	0.619037	0.825117	0.401
Gfer	10:14059346-14061703	1	16	OK	22.6404	34.7704	0.618962	1.02784	0.28825
Gabpb2	2:196352449-196392758	1	16	OK	8.34819	12.8182	0.61866	1.00977	0.2601
Tspo	7:124460357-124470609	1	16	OK	503.45	773.017	0.61865	1.19916	0.23085
Rnaset2	1:53174813-53202953	1	16	OK	65.9723	101.253	0.618029	1.09828	0.25985
Pmm1	7:123183505-123193761	1	16	OK	82.3405	126.36	0.617869	1.15818	0.23285
Rps10l1	10:19715274-19715832	1	16	OK	0.654078	1.00362	0.617678	0.323017	0.72905
Nhlrc3	2:142672187-142686577	1	16	OK	11.6233	17.8328	0.617514	1.06359	0.27255
AABR07002848.1	1:86871977-86888958	1	16	OK	5.83124	8.94631	0.617491	0.565559	0.5604
Bmpr1b	2:247403857-247446882	1	16	OK	0.743861	1.14083	0.616979	0.528757	0.59625
Ppidl1	9:121456622-121457951	1	16	OK	0.502865	0.771186	0.61691	0.461558	0.64995
Cmtm4	19:784617-838099	1	16	OK	27.8126	42.6322	0.616202	1.07589	0.2677
Ube2h	4:57511417-57625553	1	16	OK	48.0165	73.5996	0.616166	1.18331	0.2258
Hsf2bp	20:10757853-10844178	1	16	OK	0.462772	0.709315	0.616126	0.51759	0.62715
Socs4	15:24021673-24075423	1	16	OK	11.2317	17.202	0.615003	0.600825	0.5047
Phf10	1:56949711-56967895	1	16	OK	59.3004	90.8139	0.614872	1.02812	0.2905
Nagpa	10:10573190-10581516	1	16	OK	6.10914	9.35255	0.614391	0.909765	0.3551
Mageb4	X:61103010-61151601	1	16	OK	0.283121	0.433294	0.613927	0.417475	0.68975
Cdadc1	15:39745079-39894126	1	16	OK	12.6906	19.4179	0.613629	0.604627	0.5268
Atp6v0d1	19:37481781-37525762	1	16	OK	67.8159	103.749	0.613397	1.09627	0.26255
Blnk	1:260186966-260254600	1	16	OK	1.68431	2.57568	0.61279	0.702452	0.4997
Phkg1	12:30450315-30464352	1	16	OK	0.232862	0.355821	0.611678	0.41783	0.6837
AABR07034438.1	11:71626092-71695060	1	16	OK	6.19687	9.469	0.611671	1.10134	0.2678
AABR07026997.1	17:9233513-9234766	1	16	OK	4.78159	7.3056	0.611512	0.329447	0.726
Nmi	3:37458789-37481424	1	16	OK	28.6278	43.7317	0.611265	0.946678	0.3262
Upf3a	16:81521072-81532520	1	16	OK	9.34477	14.2607	0.609815	0.980204	0.3258
Abcg4,Hinfp	8:48604985-48637395	1	16	OK	5.92202	9.03152	0.608879	0.735119	0.4587
Rnf13	2:147853422-148050438	1	16	OK	28.4115	43.3252	0.608732	1.0535	0.2931
Yeats4	7:60287530-60294796	1	16	OK	28.56	43.5466	0.608564	1.05403	0.27455
Nckap5l	7:141081942-141118417	1	16	OK	4.43236	6.75803	0.608528	0.979478	0.31775
Ptms	4:157435372-157447028	1	16	OK	293.128	446.873	0.608336	1.18438	0.23425
LOC108348302	16:21392636-21404116	1	16	OK	1.66019	2.53013	0.60786	0.765712	0.43985
Zranb1	1:204959173-205140638	1	16	OK	7.084	10.7951	0.607744	0.496805	0.60775
Rabac1	1:81843648-81846804	1	16	OK	64.138	97.7276	0.607587	1.01858	0.30175
Plbd2	12:41600004-41619186	1	16	OK	54.763	83.395	0.606758	1.13909	0.24645
Ulbp1	1:1101657-1220916	1	16	OK	22.4017	34.1053	0.606386	0.804018	0.3147
Podxl2	4:120785494-120817377	1	16	OK	5.40102	8.22198	0.606254	0.929644	0.3585
Lamb2,Usp19	8:117268336-117291727	1	16	OK	60.2858	91.773	0.606251	1.13309	0.26665
Uqcc3	1:225076300-225077079	1	16	OK	46.709	71.0756	0.605653	0.985684	0.3189
Tor1aip2	13:73708781-73735339	1	16	OK	56.2434	85.5424	0.604955	1.04751	0.27355
Zfp516	18:79769302-79857703	1	16	OK	9.20473	13.9928	0.604233	0.464344	0.3758
Ccndbp1	3:112950889-112961614	1	16	OK	9.25961	14.0759	0.604203	0.929261	0.36145
Plagl2	3:148709530-148722742	1	16	OK	4.55268	6.91784	0.603606	0.927669	0.3495
Zdhhc18	5:151828300-151856258	1	16	OK	22.5774	34.304	0.603501	0.917258	0.31175
Tmem87b	3:121358002-121393443	1	16	OK	13.1559	19.9885	0.603461	1.09192	0.2667
Osbpl1a	18:4096203-4294210	1	16	OK	8.91249	13.5404	0.603367	1.04138	0.28045
Fmo9	13:84772062-84795081	1	16	OK	0.900172	1.36754	0.603311	0.680242	0.4782
Hivep3	5:139007618-139077377	1	16	OK	0.332104	0.504345	0.602775	0.758027	0.43755
Cd63	7:3320102-3335582	1	16	OK	753.776	1144.1	0.602	1.19723	0.2208
Asmtl	12:18531989-18542681	1	16	OK	17.7098	26.8798	0.601977	0.535632	0.54495
LOC108349606	18:4365428-4382599	1	16	OK	89.042	135.125	0.601735	1.08596	0.2727
Chkb,Cpt1b	7:130395193-130408964	1	16	OK	22.2207	33.7172	0.60158	0.938451	0.3469
Fbxo7	7:23815244-23843634	1	16	OK	33.2399	50.435	0.601509	1.04482	0.29095
Csnk1e	7:120651880-120675577	1	16	OK	33.0338	50.1082	0.601101	1.03042	0.28165
Cd74	18:56071477-56080849	1	16	OK	2.22569	3.37606	0.601091	0.633929	0.5151
Nrm,Ppp1r18	20:3364700-3401315	1	16	OK	62.2574	94.4349	0.601074	0.694335	0.4812
Tmem250	3:3590782-3594475	1	16	OK	11.7911	17.8851	0.601066	0.992415	0.3013
Nqo1	19:38422163-38437180	1	16	OK	279.108	423.251	0.600692	1.19336	0.22655
Fam214b	5:58477182-58485071	1	16	OK	10.272	15.5747	0.600488	1.01641	0.30745
Yars1	5:147375349-147403571	1	16	OK	92.0118	139.5	0.600373	1.18373	0.23055
Nfat5	19:38446058-38533735	1	16	OK	12.4923	18.9383	0.600271	1.0753	0.27065
Suco	13:79736481-79801759	1	16	OK	7.93371	12.0255	0.600033	0.789579	0.3194
Zfp787	1:71416109-71447195	1	16	OK	11.2605	17.0638	0.599666	0.728006	0.40895
Prkcsh	8:23014955-23026503	1	16	OK	112.416	170.293	0.599172	1.18438	0.22655
Anapc16	20:29544628-29679544	1	16	OK	13.7381	20.81	0.599096	0.547529	0.62195
Plaur	1:81328095-81344836	1	16	OK	28.1819	42.6809	0.598821	0.942997	0.33345
Tmem143	1:101883969-101900070	1	16	OK	7.04767	10.6722	0.598637	0.880098	0.37285
Kif21b	13:52976448-53026847	1	16	OK	12.7743	19.3401	0.598346	1.11513	0.2526
AABR07052486.1	3:57257393-57270036	1	16	OK	0.926873	1.40312	0.5982	0.545937	0.58095
Ggt7	3:151006530-151032302	1	16	OK	2.85782	4.32623	0.598197	0.816646	0.42315
LOC103690317	7:140196952-140214061	1	16	OK	25.3547	38.3711	0.597764	1.04107	0.28855
Fgf7	3:118109405-118442098	1	16	OK	70.9227	107.299	0.597313	0.655937	0.4237
Brox	13:101677897-101697684	1	16	OK	29.0616	43.9671	0.59731	1.0969	0.2694
Gne	5:59512871-59553416	1	16	OK	9.20776	13.9284	0.597106	0.998094	0.31065
Fbxl6	7:117602040-117608460	1	16	OK	18.6251	28.1677	0.596794	0.815232	0.40535
AABR07045058.1	20:33100190-33323367	1	16	OK	1.56635	2.36875	0.596717	0.65474	0.48195
Zcchc3	3:147877341-147880720	1	16	OK	10.6582	16.113	0.596269	0.984036	0.29125
Akap10	10:48150901-48210074	1	16	OK	8.69638	13.1464	0.59618	1.01853	0.2994
B9d2	1:82473736-82479900	1	16	OK	17.1856	25.9767	0.596021	0.925602	0.35005
Ptrhd1	6:28571350-28666987	1	16	OK	11.6241	17.5696	0.595958	0.369081	0.70895
Mmp10	8:5734347-5742243	1	16	OK	6.71956	10.1564	0.595947	0.891271	0.3578
Rel	14:108485639-108517448	1	16	OK	4.48007	6.76991	0.595613	0.872695	0.3499
LOC680254	13:74768379-75066823	1	16	OK	24.0602	36.3474	0.595202	0.546357	0.57635
Tert	1:32250877-32272568	1	16	OK	0.666007	1.00601	0.595036	0.531104	0.6025
Wasl	4:51677721-51726212	1	16	OK	29.382	44.3669	0.594551	1.12211	0.25705
Rbm43	3:37433427-37446292	1	16	OK	6.54449	9.87913	0.594104	0.868755	0.3938
Tlr4	5:82587308-82606218	1	16	OK	16.9755	25.6021	0.592811	1.01212	0.2907
LOC100910790	14:82818007-82824599	1	16	OK	0.389942	0.587907	0.592331	0.439482	0.6616
Zbtb17	5:159993793-160014895	1	16	OK	12.5813	18.9685	0.592329	1.02027	0.30385
Dele1	18:31396921-31409907	1	16	OK	27.3729	41.2631	0.592104	1.07417	0.27515
Calcrl	3:71747955-71845350	1	16	OK	1.17194	1.76595	0.591543	0.72135	0.4707
Os9	7:70378658-70407177	1	16	OK	36.2654	54.6339	0.591203	1.08539	0.2666
Atxn2l	1:197908090-197919814	1	16	OK	58.0329	87.4075	0.590886	1.11766	0.2689
Plod3	12:22716422-22732943	1	16	OK	66.7218	100.474	0.590588	1.06315	0.28405
Spc24	8:22780724-22785671	1	16	OK	48.6636	73.2693	0.590365	1.00743	0.3139
Map3k10	1:84473070-84492039	1	16	OK	7.07487	10.6519	0.590331	0.92395	0.3551
Dtx3l	11:67724075-67767622	1	16	OK	6.02597	9.07225	0.590266	0.674934	0.49675
AABR07004894.1	1:166125473-166397065	1	16	OK	4.71321	7.09137	0.589356	0.199519	0.59635
Ets1	8:33816385-33879625	1	16	OK	24.6104	37.0255	0.589251	1.12152	0.2673
Uqcr11	7:12171184-12175835	1	16	OK	221.486	333.015	0.588372	1.0384	0.3114
Atf4	7:121480722-121482772	1	16	OK	395.001	593.896	0.588356	1.17259	0.2336
Ddrgk1	3:123195579-123206828	1	16	OK	22.6701	34.0849	0.588346	1.02496	0.2969
Gnas	3:172374956-172434613	1	16	OK	129.481	194.668	0.588274	1.07192	0.28395
Eif3f	1:173532802-173541847	1	16	OK	140.956	211.843	0.587755	1.12771	0.25635
[truncated: 9,854 more rows]
