# Supplementary material for: Uncovering the Regulatory Role of Proteins in EBSS-Induced Autophagy Using RNA-Seq Analysis
Source: Biology (Basel). 2025 Oct 8;14(10):1373. doi: 10.3390/biology14101373 (PMC12561780; doi:10.3390/biology14101373)
Supplement: Supplementary file 1 [file biology-14-01373-s001.zip › Table S2.xls]

## Sheet: Sheet1
The detailed results of 470 genes
gene	value_1	value_2	log2(fold_change)	p_value
Klhl24	2.17802	53.1641	4.60936	5e-05
Osgin1	4.91392	100.8	4.35847	5e-05
Gabbr2	0.0758035	1.12746	3.89466	0.01725
Sema4g	0.0907189	1.30088	3.84193	0.02115
Tcp11l2	0.83497	11.891	3.832	0.00095
Maff	3.53577	39.0727	3.46606	0.0001
Hmox1	161.505	1470.25	3.18641	5e-05
Slc6a9	10.1626	89.9167	3.14532	5e-05
Zc3h6	0.393433	3.43036	3.12417	0.00225
Fnip2	5.04634	39.8414	2.98096	5e-05
Gabarapl1	9.72439	75.4453	2.95575	5e-05
Gadd45a	58.2314	404.548	2.79644	5e-05
Flcn	8.98099	58.8281	2.71156	5e-05
Ankrd37	5.01214	30.8003	2.61944	0.0052
Coq8a	1.32994	8.15985	2.61719	0.0043
Sqstm1	117.179	706.574	2.59213	5e-05
Neu2	0.952893	5.69791	2.58005	0.01385
Nbr1	33.3387	197.566	2.56707	0.0005
Zfr2	0.861373	4.89945	2.50791	0.00975
Klhl21	16.7724	94.9846	2.50161	0.0001
Eda2r	2.18127	12.3238	2.4982	0.00025
Ypel2	1.49638	8.45407	2.49817	0.00055
Chka	19.8326	111.335	2.48895	5e-05
Gtpbp2	5.25601	29.446	2.48603	0.0251
Cnppd1	15.7195	84.9687	2.43437	0.0001
Mnt	6.79523	36.5226	2.4262	5e-05
Ccng2	18.2291	97.5121	2.41934	5e-05
Tnfrsf26	39.3426	205.325	2.38374	5e-05
Nfatc2	0.29487	1.52674	2.37231	0.0209
Tp53inp1	3.79343	19.3487	2.35066	0.0002
AABR07029605.1	8.98363	45.6447	2.34508	0.00045
Cux2	0.268713	1.34778	2.32645	0.02845
Ccdc28a	4.5421	22.2055	2.28949	0.00355
Mat2b	39.012	190.62	2.28871	5e-05
AABR07012575.1	0.733951	3.5435	2.27142	0.00415
Casp4	7.32027	35.1988	2.26556	0.00175
AC133265.2,Tbcel	1.36821	6.50565	2.24941	0.01045
Wif1	0.696962	3.29941	2.24306	0.03555
Ppp1r15a	31.5584	145.545	2.20537	5e-05
Batf3	0.381222	1.70149	2.1581	0.04605
Pink1	7.52767	32.5827	2.11383	0.0011
Arrdc4	5.53135	23.4113	2.0815	0.0013
Hspbap1	7.73162	32.575	2.07492	0.00205
Cxcl10	4.72789	19.8613	2.07069	0.01165
Inhbe	3.46554	14.5524	2.0701	0.0033
Nr1d2	12.2379	51.2218	2.0654	0.00015
Ccn5	4.21706	17.3978	2.0446	0.0088
Sh2b2	0.825522	3.40212	2.04305	0.0302
Herpud1	41.785	171.302	2.03548	0.00055
Oser1	20.7651	84.4232	2.02348	0.0008
Slc49a3	1.4771	5.98088	2.01759	0.0135
Zfyve1	4.35864	17.6189	2.01517	0.00185
Sat1	37.3219	150.275	2.00951	0.0007
Coq10a	4.97023	19.8732	1.99944	0.01195
Rhbdd1	6.62473	26.419	1.99564	0.00095
Npc1	13.8331	53.4043	1.94883	0.0012
Sorbs2	1.06776	4.11717	1.94707	0.01875
Ctdp1	10.4854	39.85	1.92619	0.001
Abhd14a	3.30761	12.4741	1.91507	0.0262
Trib3	29.6473	110.552	1.89875	0.0011
Rusc2	8.03802	29.9293	1.89665	0.0016
Zfp394	3.47585	12.8466	1.88595	0.00615
Usp18	8.57557	31.246	1.86537	0.00495
Apold1	12.9238	46.7589	1.85522	0.02635
Slc1a4	33.0588	119.258	1.85098	0.00095
Kcng1	4.04063	14.2373	1.81703	0.00965
Stk40	10.9691	38.5617	1.81372	0.00595
Zfc3h1	7.20015	25.2422	1.80974	0.0052
Ypel5	15.6222	54.6823	1.80748	0.00285
Pwwp2a	3.56391	12.4432	1.80382	0.0088
Hilpda	20.0375	69.9519	1.80366	0.00485
Slc17a5	5.11572	17.8572	1.80349	0.0065
Oga	25.8422	88.6186	1.77788	0.0008
Hbp1	14.8962	51.0506	1.77698	0.005
Relb	4.52784	15.4111	1.76707	0.0117
Bach1	5.39608	18.3539	1.7661	0.0084
Dcbld1	6.30028	21.2791	1.75595	0.0048
Akna	1.7035	5.69375	1.74088	0.0117
Riok3	30.6503	102.181	1.73716	0.00135
Fzd6	12.9867	43.1945	1.73381	0.00155
Ctns	6.51648	21.4414	1.71823	0.00885
Pan2	2.87236	9.4501	1.71809	0.00985
Manea	6.68816	21.9474	1.71436	0.0041
Pnrc1	10.288	33.6828	1.71105	0.00975
LOC100362384	41.0348	134.272	1.71024	0.0079
Pim3	31.0836	101.627	1.70905	0.00635
AABR07054578.1	2.17621	7.00736	1.68705	0.0202
Cds1	3.07764	9.82844	1.67514	0.01765
Rbm15	12.2745	38.5998	1.65292	0.00395
Optn	18.6913	58.3447	1.64223	0.00325
Arl5b	4.60329	14.3691	1.64223	0.0115
ENSRNOG00000058981	58.0185	180.936	1.6409	0.01135
Zbtb43	3.39069	10.5714	1.64051	0.0095
Kmt2c	8.20389	25.5683	1.63998	0.0493
Bckdha	12.8609	39.9704	1.63594	0.04965
Tmem268	2.46875	7.67077	1.63559	0.03275
Slc25a44	8.01747	24.861	1.63267	0.0043
Slc8b1	4.32186	13.2749	1.61897	0.0189
Klc4	3.42471	10.4442	1.60865	0.0181
Lmbr1l	5.4872	16.6567	1.60196	0.0287
Gpnmb	116.609	351.812	1.59313	0.00185
Kdm3a	31.572	95.0656	1.59028	0.00165
Ciart	9.68934	29.168	1.58991	0.0147
Runx1	14.4963	43.6382	1.5899	0.01885
Eps8	24.6847	74.2586	1.58894	0.0034
Tgif1	26.0967	78.2345	1.58394	0.007
Amn1	5.89016	17.6528	1.58352	0.03105
Nr5a1,Nr6a1	0.949219	2.83016	1.57607	0.03485
Otub2	3.6482	10.8602	1.5738	0.01545
Fbxl20	6.20295	18.4515	1.57271	0.04795
Mafk	21.4315	63.7094	1.57177	0.00605
Zfp628	3.66257	10.8822	1.57104	0.02265
Pik3c2b	2.55334	7.56483	1.56692	0.01775
Bmp5	5.88689	17.382	1.56202	0.0331
Nek8	2.42748	7.13219	1.55489	0.0338
Mdm2	27.6424	80.8357	1.54811	0.0039
Zswim4	4.57059	13.329	1.54411	0.0141
Rhebl1	7.90693	23.0419	1.54307	0.0456
Herpud2	10.5651	30.5538	1.53205	0.01215
Hsd17b1,Naglu	22.7136	65.5918	1.52996	0.00945
Klf11	4.63645	13.3663	1.52751	0.02075
Ppp1r15b	26.2791	75.487	1.52231	0.00405
Ypel3	10.1234	29.0309	1.5199	0.0416
Cebpb	87.6251	251.107	1.51889	0.03785
Pik3ip1	3.70169	10.6062	1.51865	0.0381
Ndrg1	34.7576	99.3552	1.51527	0.00395
Hk2	42.9997	122.646	1.5121	0.00355
Fosl1	51.2127	145.653	1.50796	0.0111
Txnrd1	57.655	163.914	1.50742	0.00315
Ifnlr1	2.1411	6.07034	1.50342	0.02775
Eaf1	14.4014	40.8199	1.50306	0.01825
Chac1	21.5241	60.9239	1.50106	0.01415
Akr1b8	480.2	1358.18	1.49997	0.00365
Atg13	7.39323	20.8042	1.4926	0.0132
Zbtb10	2.85596	8.01965	1.48957	0.02315
Nkx2-3	8.13896	22.8109	1.4868	0.033
Olr68,Olr69	3.97285	11.0088	1.47042	0.0242
Rhbdf2	9.59522	26.5093	1.46611	0.01245
Sesn2	22.5416	61.9502	1.45852	0.0107
Slc3a2	151.341	415.348	1.45652	0.00615
Ankrd12	2.34508	6.43114	1.45543	0.01185
Slc26a11	5.92001	16.1777	1.45033	0.0477
Bhlhe40	23.1956	63.3218	1.44885	0.00695
Ccdc15	2.65893	7.23732	1.44461	0.01665
Atp6v1h	33.332	90.6723	1.44375	0.0085
Sun2	33.1613	89.8052	1.4373	0.0059
Eif1	414.826	1123.24	1.43709	0.00565
Crebl2	3.19718	8.62972	1.43251	0.02995
LOC100912578	11.572	31.2247	1.43205	0.0181
Cry2	7.17525	19.3523	1.4314	0.01535
Cpeb4	9.51306	25.5923	1.42773	0.00845
Ripk2	3.938	10.5926	1.42753	0.0282
Atf6	18.1735	48.7992	1.42502	0.00895
Txnrd3	8.17766	21.9044	1.42146	0.01825
AABR07066529.1	3.55279	9.4936	1.418	0.03015
Snapc2	9.58777	25.5062	1.41158	0.02785
Mafg	30.2108	80.2697	1.40979	0.02495
Nfxl1	8.22191	21.7192	1.40142	0.01695
Ifngr2	11.825	31.064	1.3934	0.022
Mxd4	11.0578	28.9137	1.38669	0.04545
Abtb1	5.11562	13.362	1.38516	0.0444
Aox1	8.71483	22.7367	1.38348	0.02055
Ern1	6.44023	16.75	1.37898	0.01355
Sp1	21.3113	55.1576	1.37194	0.0094
Wipi1	13.0992	33.7586	1.36578	0.02675
Ell	4.21579	10.7862	1.35531	0.0376
Adm	28.4689	72.7855	1.35427	0.02065
Kdm4b	5.77239	14.7507	1.35354	0.0303
Phf13	10.6403	27.1296	1.35033	0.0266
Mbtd1	3.9345	10.0169	1.34818	0.0269
AC141959.1	7.74657	19.7099	1.34729	0.0081
Bax,LOC100360087	3467.39	8795.02	1.34284	0.0087
Rnf185	12.5639	31.8611	1.34251	0.018
Akap6	1.31243	3.32527	1.34123	0.0341
Cebpg	25.4259	64.3386	1.33938	0.011
Txnip	55.9274	141.502	1.33919	0.0116
Tollip	58.1644	147.054	1.33814	0.01175
Hsdl1	10.9309	27.5511	1.3337	0.01755
Impact	42.5334	106.525	1.32452	0.012
LOC686087	8.72994	21.8601	1.32426	0.0306
Scpep1	53.0531	132.526	1.32077	0.0172
Gpbp1l1	17.8416	44.5393	1.31983	0.0257
Clcn7	10.1968	25.4389	1.31892	0.02015
Slc38a2	170.473	424.626	1.31665	0.00895
Gaa	45.6144	112.889	1.30735	0.0122
Fam214a	4.30637	10.6319	1.30385	0.0397
Slc35f5	14.936	36.8129	1.30141	0.02505
Niban1	16.6318	40.8675	1.29701	0.0156
Lrrc8b	10.4911	25.7691	1.29647	0.0355
Fam102a	16.4194	40.25	1.29359	0.01905
Rnf44	18.6047	45.4867	1.28978	0.0165
Jdp2	22.3844	54.693	1.28886	0.03435
Lonrf1	3.3542	8.19036	1.28796	0.0448
Znrf2	8.83797	21.5437	1.28548	0.02355
Tef	27.8479	67.7371	1.28238	0.023
Ftl1	1793.87	4362.68	1.28214	0.01555
RGD1309748	12.1199	29.4312	1.27997	0.02255
Acap2	23.2928	56.4259	1.27648	0.0161
Gnpda1	75.3085	182.303	1.27545	0.01895
Kmt5b	11.8212	28.5092	1.27005	0.027
Gna13	21.474	51.6413	1.26594	0.0171
Bcl7b	22.2011	53.3867	1.26585	0.0296
Irak3	9.09201	21.8049	1.26198	0.0269
Slc6a8	12.6399	30.1998	1.25655	0.0287
Bod1	15.05	35.91	1.25462	0.04475
Klf9	11.1885	26.6596	1.25263	0.025
Arfgap3	63.1653	150.057	1.2483	0.01755
Galm	15.9717	37.8858	1.24614	0.02955
Hexa	47.9936	113.545	1.24235	0.0215
Arhgap22	21.8852	51.6961	1.2401	0.02635
Ulk1	7.0887	16.7112	1.23722	0.0334
Zfyve26	4.39092	10.3338	1.23477	0.025
Csgalnact2	16.3435	38.4343	1.23368	0.02615
Stx5	32.8327	77.148	1.2325	0.0239
Hebp1	29.8719	70.1266	1.23117	0.03705
Epc2	9.25896	21.7229	1.23029	0.03045
Slc38a7	9.6873	22.6881	1.22777	0.0415
Tfe3	19.4911	45.615	1.22669	0.02945
Slc7a11	6.53584	15.2686	1.22412	0.025
Ezh1	9.85171	22.8542	1.21402	0.03425
Mllt10	11.9696	27.7094	1.211	0.0283
Bfar	16.9324	39.121	1.20815	0.03355
Eif4ebp1	98.8319	228.157	1.20698	0.0266
Bri3	80.139	184.589	1.20374	0.0399
Hspa9	143.788	330.911	1.2025	0.01995
Sfr1	96.1462	220.131	1.19506	0.0218
Slc6a6	47.3278	108.25	1.19361	0.01535
Sh2b3	12.1354	27.7472	1.19312	0.0377
Efna1	13.1198	29.8648	1.1867	0.04845
Nudt4	136.613	310.217	1.18318	0.01655
Ptpn23	9.10531	20.6382	1.18054	0.03885
Tpp1	25.6323	57.5257	1.16624	0.0384
Paip2	45.3384	101.398	1.16123	0.0283
Ctsd	350.583	782.226	1.15783	0.02385
Cplx2	6.66129	14.8423	1.15584	0.0457
Map3k2	6.01548	13.3513	1.15023	0.0384
Vat1	169.562	374.652	1.14374	0.025
Sars1	127.871	282.355	1.14282	0.02875
Kifc3	39.3872	86.8297	1.14046	0.0307
Maf1	36.5864	79.9166	1.12719	0.04245
Ddit4	76.8394	167.762	1.1265	0.036
Tspan5	15.9108	34.7022	1.12502	0.0496
Alkbh5	14.1446	30.7619	1.1209	0.0429
LOC499331	22.7414	49.4448	1.1205	0.04715
Zfand2a	35.8646	77.694	1.11524	0.0372
Ier5	50.9572	109.998	1.11012	0.0419
Pdcd4	24.7302	53.3309	1.1087	0.0438
Cat	25.0058	53.8123	1.10567	0.0425
Prnp	57.4575	123.295	1.10155	0.03815
Cstb	190.201	406.385	1.09532	0.04635
Rragc	57.1371	121.255	1.08555	0.0362
Dab2	37.8167	79.694	1.07545	0.0329
Slc7a5	86.6097	181.593	1.06811	0.04205
Atp6v0b	134.397	281.454	1.0664	0.04725
Tbc1d20	26.8507	55.861	1.05688	0.04405
Abhd5	41.8399	86.8572	1.05376	0.04625
Ccser2	17.3163	35.9276	1.05296	0.0461
Spg21	72.5072	149.765	1.0465	0.04835
Mdfic	23.5153	48.5487	1.04584	0.04905
Ube4b	22.8695	46.8605	1.03495	0.04905
Cdkn1b	74.6162	151.994	1.02645	0.0494
Ghitm	234.093	476.121	1.02425	0.04155
Aars	106.506	216.349	1.02243	0.03965
Ddr2	20.5675	41.7453	1.02125	0.04615
Eif4b	118.713	240.591	1.0191	0.0374
Xpot	41.7151	81.4986	0.966206	0.04995
Utp6	31.9674	15.5202	-1.04245	0.0495
Srsf5	212.697	101.62	-1.06561	0.0482
Cbx6	42.2698	20.0797	-1.07389	0.0413
Hexim1	58.7292	27.7982	-1.07909	0.0476
Nop2	43.5368	20.5999	-1.0796	0.049
Unc45a	30.4342	14.2255	-1.09721	0.04885
Dhcr24	104.197	48.6406	-1.09907	0.03555
Slc35a4	81.5306	38.059	-1.0991	0.04485
Polr1a	19.8384	9.24909	-1.10091	0.0472
Tubb4b	381.652	177.711	-1.10273	0.03275
Srrm2	73.1012	33.8689	-1.10994	0.03535
Sf3a3	61.6025	28.4353	-1.11531	0.04285
Rbm8a	80.6181	37.1009	-1.11965	0.0438
Klc2	51.5219	23.682	-1.12139	0.0435
Trim35	35.532	16.2424	-1.12935	0.04295
Ddx42	40.228	18.3527	-1.13221	0.0366
Angpt1	34.2627	15.6298	-1.13235	0.0382
Pml	21.7657	9.92779	-1.13251	0.04135
Polr2b	39.4214	17.8953	-1.1394	0.0319
Lgr4	124.256	56.1623	-1.14565	0.02845
Srrm1	64.3422	28.8107	-1.15916	0.02575
Tigar	16.6914	7.45186	-1.16343	0.0482
Hnrnpd	139.859	61.9986	-1.17366	0.02725
Cdr2l	21.4739	9.5154	-1.17425	0.044
Mgat2	62.0437	27.4703	-1.17541	0.03275
Cep250	9.07767	4.01566	-1.17669	0.0467
Aldh3a2	114.694	50.6979	-1.17779	0.0224
Tjp2	18.0071	7.95732	-1.17821	0.03875
Riok2	30.994	13.6683	-1.18116	0.0479
Ipo11	21.7075	9.53265	-1.18724	0.04215
Epm2aip1	13.1142	5.74579	-1.19055	0.03755
Dlg3	9.4268	4.12737	-1.19155	0.0475
Srsf10	76.7759	33.5205	-1.19561	0.03635
Sirt7	37.6649	16.3543	-1.20355	0.04585
Dnaja1	193.859	83.8873	-1.20848	0.0188
Rad51	33.0333	14.2356	-1.21442	0.0328
LOC100359539	264.638	113.906	-1.21617	0.0205
Orc6	29.4827	12.6795	-1.21737	0.0463
Cdca7	24.3171	10.4371	-1.22026	0.0373
Cdc42ep2,Pola2	51.7414	22.1567	-1.22357	0.0258
Zfp275	12.0877	5.1556	-1.22932	0.0409
Sacs	6.25366	2.66283	-1.23174	0.02785
Zcchc17	21.5999	9.19238	-1.23251	0.04145
Ccn1	132.923	56.3554	-1.23796	0.02095
Ednra	14.5068	6.13931	-1.24058	0.03615
Ccl2	177.423	75.0405	-1.24145	0.028
Pwwp3a	19.9909	8.43895	-1.24421	0.0416
Trip13	38.2802	16.1562	-1.24451	0.02625
Vav2	8.60097	3.61163	-1.25185	0.0422
Dhx33	16.5538	6.92594	-1.25708	0.02945
Nol10	16.8051	6.96825	-1.27003	0.0354
Hoxb8	40.8482	16.9272	-1.27093	0.04465
Dusp7	50.0053	20.6858	-1.27344	0.02215
Clec2g	20.3214	8.40354	-1.27393	0.04455
Cxcl1	273.023	111.968	-1.28594	0.0248
Ptch1	36.1312	14.8079	-1.28688	0.01695
Samd9	5.50039	2.25389	-1.28712	0.04435
Mtcl1	9.40652	3.80686	-1.30506	0.02345
Olfml1,Ppfibp2	18.4503	7.46475	-1.30548	0.0255
Lrrc1	9.87695	3.98431	-1.30973	0.04275
Ranbp6	21.0074	8.47166	-1.31018	0.02665
AABR07025295.1	22.5397	9.07503	-1.31249	0.0229
Sh3bp1	15.1047	6.0703	-1.31515	0.039
Slc9a3r1	93.4704	37.4179	-1.32078	0.017
Ehmt1	11.0402	4.41668	-1.32173	0.0318
AABR07069219.1	32.1008	12.8374	-1.32226	0.0243
Rrm2	347.984	138.648	-1.32759	0.01095
Rrp1b	12.2821	4.89197	-1.32806	0.02135
Fscn1	154.303	61.0747	-1.33712	0.0142
Drg1	59.2141	23.3742	-1.34102	0.0202
Wdr76	6.83447	2.69509	-1.3425	0.04505
Fzd4	11.6478	4.5721	-1.34913	0.0266
Chtf18	10.1302	3.97584	-1.34933	0.0352
Tmem119	35.4916	13.9181	-1.35052	0.02385
Hsph1	60.2712	23.5724	-1.35437	0.00995
Map9	4.9641	1.93035	-1.36267	0.0317
Nxpe3	7.94605	3.07532	-1.3695	0.04945
St3gal5	68.961	26.6346	-1.37248	0.0125
Zfp512b	7.12213	2.74683	-1.37454	0.04205
Mcm5	111.431	42.6577	-1.38527	0.0199
AABR07021544.1	10.0964	3.85678	-1.38836	0.0285
Kctd7	19.8629	7.57665	-1.39044	0.02585
Lzts3	5.07426	1.92802	-1.39608	0.042
Far1	23.7834	9.02679	-1.39767	0.01795
Zfp608	4.11938	1.56095	-1.4	0.03825
Exog	6.94222	2.62948	-1.40062	0.0404
Atr	5.72269	2.16497	-1.40235	0.0206
Msh2	16.7333	6.31204	-1.40654	0.0221
E2f2	7.1472	2.69178	-1.40882	0.0322
Armcx4	2.7174	1.02316	-1.40919	0.0349
Tfrc	66.1372	24.8107	-1.4145	0.0104
Dlx2	28.4245	10.6564	-1.41542	0.02715
Miga2	11.5348	4.31509	-1.41854	0.0374
Atad2	28.5846	10.6819	-1.42007	0.013
Exo1	11.4163	4.26026	-1.42208	0.02415
Ylpm1	9.44865	3.50851	-1.42925	0.01625
Preb	30.6821	11.336	-1.43648	0.03695
Nacc2	12.3465	4.56157	-1.43651	0.0203
Sh3rf3	2.86671	1.05788	-1.43822	0.04355
Krt15	8.372	3.07761	-1.44376	0.04855
Traf3ip1	5.09372	1.8595	-1.45381	0.0477
Thbs1	128.294	46.8248	-1.45411	0.00355
Mcm6	77.6263	28.1366	-1.4641	0.0079
Gtf2e1	12.9465	4.67258	-1.47027	0.02505
Pxdn	15.5148	5.56456	-1.47931	0.0098
Ankrd26	2.99106	1.07222	-1.48005	0.0285
Cttnbp2	4.01206	1.4381	-1.48018	0.0337
Chaf1a	24.3521	8.71111	-1.48312	0.01155
Noc4l	21.521	7.68049	-1.48648	0.0249
Gcc2	4.56586	1.61635	-1.49815	0.0206
Pja1	16.2623	5.74262	-1.50175	0.0242
Obsl1	11.2183	3.94275	-1.50858	0.04545
Ercc6l	13.4311	4.71438	-1.51044	0.01625
Ccdc86	30.953	10.8171	-1.51677	0.01895
Tbc1d4	4.78111	1.66931	-1.51809	0.0185
Hmgcr	26.9745	9.40675	-1.51983	0.01005
Hspa14	50.0579	17.4343	-1.52167	0.0098
Ddx11	16.5529	5.73173	-1.53004	0.0169
Foxo1	10.4054	3.60242	-1.53029	0.0202
Bysl	31.0584	10.7289	-1.53348	0.01445
Tent5b	10.6872	3.67118	-1.54157	0.02635
Mcm10	13.1094	4.44248	-1.56116	0.00765
Ldlr	56.0437	18.9497	-1.56438	0.00425
Znhit6	21.3717	7.21861	-1.56591	0.0197
Fv1	25.3672	8.52262	-1.5736	0.0258
Srsf6	80.9416	27.1821	-1.57423	0.00405
Zfp827	4.60298	1.53419	-1.5851	0.0205
Rin3	3.49555	1.15986	-1.59157	0.0442
Padi3	8.58486	2.84526	-1.59323	0.0179
Alg2	14.9129	4.93816	-1.59452	0.01305
Sfpq	104.127	34.1979	-1.60637	0.0083
Gli2	3.54286	1.15476	-1.61732	0.01545
Pik3r3	9.57517	3.10339	-1.62545	0.00775
Tmem100	32.2105	10.4313	-1.62661	0.0114
Rif1	8.04653	2.58579	-1.63776	0.00635
Id3	800.733	257.19	-1.63849	0.0033
AABR07070046.1	11.1554	3.57035	-1.6436	0.0071
Rhob	47.1128	14.9257	-1.65832	0.00585
Ppp1r11	26.8605	8.50751	-1.65868	0.0129
Nrp1	11.4174	3.59697	-1.66638	0.00735
Ubash3b	7.39574	2.3227	-1.67089	0.0088
Srsf2	486.548	152.452	-1.67423	0.0011
Birc6	14.049	4.39823	-1.67547	0.00415
Fhod1	22.6631	7.08674	-1.67715	0.0051
Znhit2	22.4594	7.01749	-1.67829	0.02405
Cdx2	51.3535	15.9801	-1.68418	0.00525
Cptp	5.70683	1.74814	-1.70686	0.0307
Chst11	10.0256	3.05003	-1.7168	0.00625
Gpcpd1	8.22588	2.49821	-1.71928	0.01695
Svil	8.49517	2.56923	-1.72531	0.005
Tmem97	124.899	37.7121	-1.72767	0.0021
Mmd	11.3383	3.3832	-1.74474	0.0161
Cerk	18.2886	5.42503	-1.75324	0.00355
Clspn	8.21282	2.43067	-1.75653	0.00405
Ccl7	30.8042	9.05311	-1.76664	0.01675
Ccdc127	21.2161	6.22239	-1.76962	0.0262
Tmem158	23.0995	6.74667	-1.77561	0.0425
Mrps2	27.9151	8.06115	-1.79199	0.00565
Chsy1	35.1151	10.0231	-1.80876	0.00275
Id1	287.921	81.7019	-1.81723	0.00185
Trib1	11.054	3.13154	-1.81963	0.01005
U2af1	144.142	40.6468	-1.82627	0.00205
Smad6	13.1736	3.70381	-1.83057	0.0271
Lrrc14	14.7356	4.13186	-1.83444	0.01645
Extl2	17.8607	5.00043	-1.83666	0.01225
Cdc6	24.9149	6.93637	-1.84475	0.00345
LOC100912611	8.27543	2.28682	-1.85549	0.01905
Ddx51	8.51678	2.35124	-1.85689	0.0137
Mgat5	3.98094	1.09657	-1.86011	0.0334
Fzd1	60.3156	16.3176	-1.8861	0.00105
Id4	23.4875	6.35017	-1.88702	0.00655
Tmem177	9.63253	2.60292	-1.88778	0.03025
Hmgcs1	69.8399	18.6707	-1.90328	0.0009
Twist1	98.7973	26.2252	-1.91352	0.00215
Jrk	4.97407	1.30839	-1.92663	0.01805
Il1r1	10.4979	2.72176	-1.94749	0.0032
Ptx3	13.4526	3.45142	-1.96262	0.0126
Arhgef3	10.2802	2.5867	-1.99068	0.04825
Gemin4	12.5652	3.12178	-2.00899	0.0255
Tuba1a	315.242	77.6972	-2.02052	0.0002
Id2	167.248	41.2113	-2.02088	0.00285
Cyp26b1	9.85334	2.4174	-2.02715	0.00325
LOC102549542	15.6029	3.696	-2.07777	0.00215
Adgrl2	24.0435	5.58291	-2.10656	0.00065
Fignl1	7.45185	1.72198	-2.11353	0.00715
Axin2	4.56464	1.05192	-2.11747	0.0079
Ppp1r10	12.8237	2.95295	-2.11858	0.0009
Pmepa1	9.94568	2.2896	-2.11898	0.00825
Idi1	33.5154	7.43006	-2.17338	0.00665
Tsen2	5.85793	1.29408	-2.17846	0.0223
Srsf7	166.612	36.1811	-2.20318	0.0007
Fasn	76.9328	16.5853	-2.2137	5e-05
Mat2a	148.685	31.5033	-2.23868	0.0001
Ankrd34a	22.7203	4.77677	-2.24988	0.0255
Plxna2	14.5749	3.05568	-2.25392	0.0001
Srsf3	232.074	46.3739	-2.3232	0.0001
Spsb4	6.27358	1.21562	-2.3676	0.0148
Lfng	38.7029	7.41643	-2.38365	0.00025
Gadd45g	114.237	21.5867	-2.40382	0.00075
Avpr1a	8.83365	1.669	-2.40403	0.00695
Ccne1	26.8047	4.66509	-2.52251	0.0005
RGD1564899	8.68161	1.46309	-2.56894	0.0005
Gas1	19.4194	2.0744	-3.22673	0.0002
Atoh8	25.7454	2.63975	-3.28584	0.00025
